# Supplementary material for: Human mobility and malaria risk in peri-urban and rural communities in the Peruvian Amazon
Source: PLoS Negl Trop Dis. 2025 Jan 6;19(1):e0012058. doi: 10.1371/journal.pntd.0012058 (PMC11737848; doi:10.1371/journal.pntd.0012058)
Supplement: S1 Data — (CSV) [file pntd.0012058.s008.csv]

malaria	distrito	nm_sex	edad	nm_level_study	main_act_ec	ingreso_mes	mal_l_month	resultado_micro	especie_micro	result_pcr	tipo_casa	comu	viaje_ult_mes	n_viajes_ult_es	motivo_viaje	trabajo_viaje	o_motivo_viaje	durac_total_permanencia	horas_total_permanencia	destino_viaje	grupo	cd_commu	overnight	project
0	Iquitos	Male	40 to 60	None or primary	outdoors	No	No diagnosis	0	Negative	Negative	Closed	Tarapoto	No	NA	NA	NA	NA	NA	NA	NA	801001	tarapoto	NA	P3
1	Iquitos	Female	15 to 40	None or primary	indoors	No	No diagnosis	0	Negative	P. falciparum	Closed	Tarapoto	No	NA	NA	NA	NA	NA	NA	NA	801002	tarapoto	NA	P3
0	Iquitos	Male	40 to 60	None or primary	outdoors	No	No diagnosis	0	Negative	Negative	Closed	Tarapoto	No	NA	NA	NA	NA	NA	NA	NA	801003	tarapoto	NA	P3
0	Iquitos	Female	40 to 60	None or primary	indoors	No	No diagnosis	0	Negative	Negative	Closed	Tarapoto	No	NA	NA	NA	NA	NA	NA	NA	801004	tarapoto	NA	P3
0	Iquitos	Male	40 to 60	Secondary or higher	outdoors	No	No diagnosis	0	Negative	Negative	Closed	Tarapoto	Yes	One	Health seeking	NA	NA	Days	NA	Iquitos city	801005	tarapoto	Yes	P3
1	Iquitos	Female	15 to 40	None or primary	indoors	No	No diagnosis	0	Negative	P. vivax	Closed	Tarapoto	No	NA	NA	NA	NA	NA	NA	NA	801006	tarapoto	NA	P3
0	Iquitos	Male	60 or older	None or primary	outdoors	No	No diagnosis	0	Negative	Negative	Closed	Tarapoto	Yes	More than one	Recreation	NA	NA	Days	NA	Iquitos city	801007	tarapoto	Yes	P3
0	Iquitos	Male	15 to 40	None or primary	indoors	No	No diagnosis	0	Negative	Negative	Closed	Tarapoto	Yes	More than one	Recreation	NA	NA	Days	NA	Iquitos city	801008	tarapoto	Yes	P3
0	Iquitos	Male	40 to 60	None or primary	indoors	Yes	No diagnosis	0	Negative	Negative	Closed	Tarapoto	No	NA	NA	NA	NA	NA	NA	NA	801009	tarapoto	NA	P3
0	Iquitos	Male	40 to 60	None or primary	outdoors	No	No diagnosis	0	Negative	Negative	Opened	Tarapoto	No	NA	NA	NA	NA	NA	NA	NA	801010	tarapoto	NA	P3
1	Iquitos	Female	15 to 40	Secondary or higher	indoors	No	No diagnosis	0	Negative	P. vivax	Opened	Tarapoto	Yes	One	Recreation	NA	NA	Days	NA	Others	801011	tarapoto	Yes	P3
0	Iquitos	Male	40 to 60	None or primary	outdoors	Yes	No diagnosis	0	Negative	Negative	Opened	Tarapoto	Yes	One	Recreation	NA	NA	Days	NA	Others	801012	tarapoto	Yes	P3
0	Iquitos	Male	40 to 60	Secondary or higher	outdoors	Yes	No diagnosis	0	Negative	Negative	Opened	Tarapoto	Yes	More than one	Others	NA	NA	Days	NA	Others	801013	tarapoto	Yes	P3
0	Iquitos	Female	15 to 40	None or primary	indoors	No	No diagnosis	0	Negative	Negative	Closed	Tarapoto	Yes	More than one	Personal reasons	NA	NA	Hours	7	Others	801014	tarapoto	No	P3
1	Iquitos	Male	40 to 60	None or primary	outdoors	No	No diagnosis	0	Negative	P. vivax	Closed	Tarapoto	Yes	One	Others	NA	NA	Days	NA	Others	801015	tarapoto	Yes	P3
0	Iquitos	Female	15 to 40	None or primary	indoors	No	No diagnosis	0	Negative	Negative	Closed	Tarapoto	Yes	One	Others	NA	NA	Days	NA	Others	801016	tarapoto	Yes	P3
0	Iquitos	Male	60 or older	None or primary	outdoors	No	No diagnosis	0	Negative	Negative	Opened	Tarapoto	No	NA	NA	NA	NA	NA	NA	NA	801017	tarapoto	NA	P3
1	Iquitos	Male	15 to 40	None or primary	outdoors	No	No diagnosis	0	Negative	P. falciparum	Opened	Tarapoto	No	NA	NA	NA	NA	NA	NA	NA	801018	tarapoto	NA	P3
0	Iquitos	Female	15 to 40	None or primary	outdoors	Yes	No diagnosis	0	Negative	Negative	Opened	Tarapoto	Yes	More than one	Personal reasons	NA	NA	Hours	7	Others	801019	tarapoto	No	P3
0	Iquitos	Male	60 or older	Secondary or higher	outdoors	Yes	No diagnosis	0	Negative	Negative	Closed	Tarapoto	Yes	More than one	Personal reasons	NA	NA	Hours	8	Others	801020	tarapoto	No	P3
0	Iquitos	Female	40 to 60	None or primary	outdoors	No	No diagnosis	0	Negative	Negative	Closed	Tarapoto	No	NA	NA	NA	NA	NA	NA	NA	801021	tarapoto	NA	P3
0	Iquitos	Female	40 to 60	None or primary	outdoors	No	No diagnosis	0	Negative	Negative	Closed	Tarapoto	Yes	More than one	Others	NA	NA	Hours	6	Others	801022	tarapoto	No	P3
0	Iquitos	Male	15 to 40	None or primary	outdoors	No	No diagnosis	0	Negative	Negative	Closed	Tarapoto	Yes	More than one	Others	NA	NA	Hours	4	Others	801023	tarapoto	No	P3
0	Iquitos	Female	15 to 40	None or primary	indoors	No	No diagnosis	0	Negative	Negative	Closed	Tarapoto	Yes	More than one	Personal reasons	NA	NA	Hours	7	Others	801024	tarapoto	No	P3
1	Iquitos	Male	40 to 60	None or primary	outdoors	Yes	No diagnosis	0	Negative	P. falciparum	Closed	Tarapoto	Yes	More than one	Personal reasons	NA	NA	Hours	7	Others	801025	tarapoto	No	P3
0	Iquitos	Male	60 or older	None or primary	outdoors	Yes	No diagnosis	0	Negative	Negative	Closed	Tarapoto	No	NA	NA	NA	NA	NA	NA	NA	801026	tarapoto	NA	P3
0	Iquitos	Female	40 to 60	None or primary	outdoors	No	No diagnosis	0	Negative	Negative	Closed	Tarapoto	No	NA	NA	NA	NA	NA	NA	NA	801027	tarapoto	NA	P3
1	Iquitos	Male	15 to 40	None or primary	outdoors	Yes	No diagnosis	0	Negative	P. falciparum	Closed	Tarapoto	No	NA	NA	NA	NA	NA	NA	NA	801028	tarapoto	NA	P3
0	Iquitos	Female	40 to 60	None or primary	indoors	No	Positive diagnosis	0	Negative	Negative	Closed	Tarapoto	Yes	More than one	Economic reasons	NA	NA	Hours	7	Iquitos city	801029	tarapoto	No	P3
0	Iquitos	Female	15 to 40	Secondary or higher	indoors	Yes	No diagnosis	0	Negative	Negative	Closed	Tarapoto	Yes	One	Personal reasons	NA	NA	Hours	6	Others	801030	tarapoto	No	P3
0	Iquitos	Male	15 to 40	None or primary	outdoors	Yes	No diagnosis	0	Negative	Negative	Closed	Tarapoto	Yes	One	Personal reasons	NA	NA	Hours	5	Others	801031	tarapoto	No	P3
1	Iquitos	Female	15 to 40	None or primary	indoors	No	No diagnosis	0	Negative	Mixed infection	Closed	Tarapoto	No	NA	NA	NA	NA	NA	NA	NA	801032	tarapoto	NA	P3
0	Iquitos	Female	40 to 60	Secondary or higher	indoors	Yes	No diagnosis	0	Negative	Negative	Closed	Tarapoto	Yes	More than one	Personal reasons	NA	NA	Days	NA	Others	801033	tarapoto	Yes	P3
0	Iquitos	Female	40 to 60	None or primary	indoors	Yes	No diagnosis	0	Negative	Negative	Closed	Tarapoto	Yes	One	Recreation	NA	NA	Hours	20	Iquitos city	801034	tarapoto	Yes	P3
0	Iquitos	Male	40 to 60	None or primary	outdoors	No	No diagnosis	0	Negative	Negative	Closed	Tarapoto	No	NA	NA	NA	NA	NA	NA	NA	801035	tarapoto	NA	P3
1	Iquitos	Male	15 to 40	None or primary	outdoors	Yes	No diagnosis	0	Negative	P. vivax	Closed	Tarapoto	Yes	More than one	Personal reasons	NA	NA	Hours	3	Others	801036	tarapoto	No	P3
0	Iquitos	Female	15 to 40	None or primary	indoors	No	No diagnosis	0	Negative	Negative	Closed	Tarapoto	Yes	More than one	Personal reasons	NA	NA	Hours	3	Others	801037	tarapoto	No	P3
0	Iquitos	Male	40 to 60	Secondary or higher	outdoors	Yes	No diagnosis	0	Negative	Negative	Closed	Tarapoto	Yes	One	Recreation	NA	NA	Days	NA	Others	801038	tarapoto	Yes	P3
0	Iquitos	Female	15 to 40	Secondary or higher	indoors	No	No diagnosis	0	Negative	Negative	Closed	Tarapoto	Yes	One	Economic reasons	NA	NA	Days	NA	Others	801039	tarapoto	Yes	P3
0	Iquitos	Female	15 to 40	None or primary	indoors	No	No diagnosis	0	Negative	Negative	Opened	Tarapoto	Yes	One	Economic reasons	NA	NA	Hours	3	Others	801040	tarapoto	No	P3
0	Iquitos	Male	60 or older	None or primary	outdoors	Yes	No diagnosis	0	Negative	Negative	Closed	Tarapoto	Yes	One	Economic reasons	NA	NA	Days	NA	Others	801041	tarapoto	Yes	P3
0	Iquitos	Female	40 to 60	None or primary	outdoors	Yes	No diagnosis	0	Negative	Negative	Closed	Tarapoto	Yes	One	Personal reasons	NA	NA	Hours	3	Others	801042	tarapoto	No	P3
0	Iquitos	Male	60 or older	None or primary	indoors	No	No diagnosis	0	Negative	Negative	Closed	Tarapoto	No	NA	NA	NA	NA	NA	NA	NA	801043	tarapoto	NA	P3
0	Iquitos	Female	60 or older	None or primary	indoors	No	No diagnosis	0	Negative	Negative	Closed	Tarapoto	No	NA	NA	NA	NA	NA	NA	NA	801044	tarapoto	NA	P3
0	Iquitos	Male	60 or older	None or primary	outdoors	Yes	No diagnosis	0	Negative	Negative	Closed	Tarapoto	Yes	One	Personal reasons	NA	NA	Hours	4	Others	801045	tarapoto	No	P3
0	Iquitos	Female	60 or older	None or primary	indoors	Yes	No diagnosis	0	Negative	Negative	Closed	Tarapoto	Yes	One	Others	NA	NA	Hours	7	Iquitos city	801046	tarapoto	No	P3
0	Iquitos	Female	60 or older	None or primary	indoors	Yes	No diagnosis	0	Negative	Negative	Closed	Tarapoto	Yes	One	Others	NA	NA	Hours	7	Iquitos city	801047	tarapoto	No	P3
0	Iquitos	Female	60 or older	Secondary or higher	indoors	Yes	No diagnosis	0	Negative	Negative	Closed	Tarapoto	Yes	More than one	Recreation	NA	NA	Hours	7	Iquitos city	801048	tarapoto	No	P3
0	Iquitos	Female	40 to 60	None or primary	outdoors	Yes	No diagnosis	0	Negative	Negative	Closed	Tarapoto	Yes	More than one	Personal reasons	NA	NA	Days	NA	Others	801049	tarapoto	Yes	P3
0	Iquitos	Male	40 to 60	None or primary	indoors	Yes	No diagnosis	0	Negative	Negative	Closed	Tarapoto	Yes	More than one	Personal reasons	NA	NA	Days	NA	Others	801050	tarapoto	Yes	P3
0	Iquitos	Female	15 to 40	None or primary	outdoors	No	No diagnosis	0	Negative	Negative	Closed	Tarapoto	No	NA	NA	NA	NA	NA	NA	NA	801051	tarapoto	NA	P3
0	Iquitos	Male	40 to 60	None or primary	outdoors	Yes	No diagnosis	0	Negative	Negative	Closed	Tarapoto	No	NA	NA	NA	NA	NA	NA	NA	801052	tarapoto	NA	P3
1	Iquitos	Male	40 to 60	None or primary	outdoors	Yes	No diagnosis	1	P. vivax	P. vivax	Closed	Tarapoto	Yes	One	Personal reasons	NA	NA	Hours	5	Others	801053	tarapoto	No	P3
1	Iquitos	Female	40 to 60	None or primary	indoors	Yes	No diagnosis	1	P. vivax	P. vivax	Closed	Tarapoto	Yes	More than one	Personal reasons	NA	NA	Hours	7	Others	801054	tarapoto	No	P3
0	Iquitos	Female	15 to 40	None or primary	indoors	No	No diagnosis	0	Negative	Negative	Closed	Tarapoto	No	NA	NA	NA	NA	NA	NA	NA	801055	tarapoto	NA	P3
0	Iquitos	Female	15 to 40	None or primary	outdoors	No	No diagnosis	0	Negative	Negative	Closed	Tarapoto	No	NA	NA	NA	NA	NA	NA	NA	801056	tarapoto	NA	P3
0	Iquitos	Female	40 to 60	None or primary	indoors	No	No diagnosis	0	Negative	Negative	Closed	Tarapoto	No	NA	NA	NA	NA	NA	NA	NA	801057	tarapoto	NA	P3
1	Iquitos	Male	40 to 60	Secondary or higher	outdoors	No	No diagnosis	0	Negative	P. vivax	Opened	Tarapoto	No	NA	NA	NA	NA	NA	NA	NA	801058	tarapoto	NA	P3
0	Iquitos	Male	15 to 40	Secondary or higher	outdoors	Yes	No diagnosis	0	Negative	Negative	Opened	Tarapoto	Yes	More than one	Others	NA	NA	Days	NA	Others	801059	tarapoto	Yes	P3
0	Iquitos	Female	40 to 60	None or primary	outdoors	Yes	No diagnosis	0	Negative	Negative	Closed	Tarapoto	Yes	More than one	Personal reasons	NA	NA	Hours	6	Others	801066	tarapoto	No	P3
0	Iquitos	Female	15 to 40	None or primary	indoors	Yes	No diagnosis	0	Negative	Negative	Closed	Santa Rita	No	NA	NA	NA	NA	NA	NA	NA	1	santa rita	NA	P3
1	Iquitos	Male	15 to 40	Secondary or higher	indoors	No	Positive diagnosis	0	Negative	P. vivax	Closed	Santa Rita	No	NA	NA	NA	NA	NA	NA	NA	2	santa rita	NA	P3
0	Iquitos	Male	15 to 40	Secondary or higher	outdoors	Yes	No diagnosis	0	Negative	Negative	Closed	Santa Rita	Yes	More than one	Recreation	NA	NA	Hours	5	Iquitos city	3	santa rita	No	P3
1	Iquitos	Female	15 to 40	None or primary	indoors	No	No diagnosis	0	Negative	P. vivax	Closed	Santa Rita	Yes	More than one	Recreation	NA	NA	Hours	2	Iquitos city	4	santa rita	No	P3
1	Iquitos	Male	15 to 40	Secondary or higher	indoors	Yes	Positive diagnosis	1	P. vivax	P. vivax	Closed	Santa Rita	Yes	One	Personal reasons	NA	NA	Days	NA	Others	5	santa rita	Yes	P3
0	Iquitos	Female	15 to 40	Secondary or higher	indoors	No	No diagnosis	0	Negative	Negative	Closed	Santa Rita	No	NA	NA	NA	NA	NA	NA	NA	6	santa rita	NA	P3
1	Iquitos	Male	40 to 60	Secondary or higher	outdoors	Yes	No diagnosis	0	Negative	P. vivax	Closed	Santa Rita	No	NA	NA	NA	NA	NA	NA	NA	7	santa rita	NA	P3
0	Iquitos	Female	40 to 60	None or primary	indoors	Yes	No diagnosis	0	Negative	Negative	Closed	Santa Rita	Yes	More than one	Recreation	NA	NA	Hours	4	Others	8	santa rita	No	P3
0	Iquitos	Male	40 to 60	Secondary or higher	outdoors	Yes	No diagnosis	0	Negative	Negative	Closed	Santa Rita	No	NA	NA	NA	NA	NA	NA	NA	9	santa rita	NA	P3
0	Iquitos	Female	40 to 60	None or primary	indoors	Yes	No diagnosis	0	Negative	Negative	Closed	Santa Rita	No	NA	NA	NA	NA	NA	NA	NA	10	santa rita	NA	P3
0	Iquitos	Female	60 or older	None or primary	indoors	No	No diagnosis	0	Negative	Negative	Closed	Santa Rita	No	NA	NA	NA	NA	NA	NA	NA	11	santa rita	NA	P3
0	Iquitos	Female	40 to 60	None or primary	indoors	No	No diagnosis	0	Negative	Negative	Closed	Santa Rita	Yes	More than one	Economic reasons	NA	NA	Days	NA	Iquitos city	12	santa rita	Yes	P3
0	Iquitos	Female	40 to 60	Secondary or higher	indoors	Yes	No diagnosis	0	Negative	Negative	Closed	Santa Rita	Yes	More than one	Recreation	NA	NA	Hours	1	Iquitos city	13	santa rita	No	P3
0	Iquitos	Male	15 to 40	Secondary or higher	outdoors	Yes	No diagnosis	0	Negative	Negative	Closed	Santa Rita	No	NA	NA	NA	NA	NA	NA	NA	14	santa rita	NA	P3
0	Iquitos	Female	15 to 40	None or primary	indoors	No	No diagnosis	0	Negative	Negative	Closed	Santa Rita	No	NA	NA	NA	NA	NA	NA	NA	15	santa rita	NA	P3
0	Iquitos	Male	15 to 40	None or primary	outdoors	Yes	No diagnosis	0	Negative	Negative	Closed	Santa Rita	No	NA	NA	NA	NA	NA	NA	NA	16	santa rita	NA	P3
0	Iquitos	Female	15 to 40	None or primary	indoors	No	No diagnosis	0	Negative	Negative	Closed	Santa Rita	No	NA	NA	NA	NA	NA	NA	NA	17	santa rita	NA	P3
1	Iquitos	Female	40 to 60	None or primary	indoors	No	No diagnosis	0	Negative	P. vivax	Closed	Santa Rita	No	NA	NA	NA	NA	NA	NA	NA	18	santa rita	NA	P3
1	Iquitos	Male	60 or older	None or primary	indoors	No	No diagnosis	0	Negative	P. vivax	Closed	Santa Rita	No	NA	NA	NA	NA	NA	NA	NA	19	santa rita	NA	P3
0	Iquitos	Female	60 or older	None or primary	indoors	Yes	No diagnosis	0	Negative	Negative	Closed	Santa Rita	Yes	More than one	Personal reasons	NA	NA	Hours	7	Iquitos city	20	santa rita	No	P3
0	Iquitos	Female	40 to 60	None or primary	indoors	Yes	No diagnosis	0	Negative	Negative	Closed	Santa Rita	Yes	More than one	Personal reasons	NA	NA	Hours	4	Iquitos city	21	santa rita	No	P3
0	Iquitos	Female	15 to 40	Secondary or higher	indoors	No	No diagnosis	0	Negative	Negative	Closed	Santa Rita	Yes	One	Personal reasons	NA	NA	Hours	9	Iquitos city	22	santa rita	No	P3
0	Iquitos	Female	15 to 40	Secondary or higher	indoors	Yes	No diagnosis	0	Negative	Negative	Closed	Santa Rita	Yes	More than one	Personal reasons	NA	NA	Hours	4	Iquitos city	23	santa rita	No	P3
0	Iquitos	Female	40 to 60	None or primary	outdoors	Yes	No diagnosis	0	Negative	Negative	Closed	Santa Rita	Yes	More than one	Personal reasons	NA	NA	Hours	4	Iquitos city	24	santa rita	No	P3
0	Iquitos	Female	15 to 40	Secondary or higher	indoors	No	No diagnosis	0	Negative	Negative	Closed	Santa Rita	No	NA	NA	NA	NA	NA	NA	NA	25	santa rita	NA	P3
0	Iquitos	Male	60 or older	None or primary	outdoors	No	No diagnosis	0	Negative	Negative	Closed	Santa Rita	No	NA	NA	NA	NA	NA	NA	NA	26	santa rita	NA	P3
0	Iquitos	Female	60 or older	None or primary	indoors	No	No diagnosis	0	Negative	Negative	Closed	Santa Rita	No	NA	NA	NA	NA	NA	NA	NA	27	santa rita	NA	P3
0	Iquitos	Male	60 or older	Secondary or higher	outdoors	No	No diagnosis	0	Negative	Negative	Closed	Santa Rita	No	NA	NA	NA	NA	NA	NA	NA	28	santa rita	NA	P3
0	Iquitos	Female	60 or older	None or primary	indoors	No	No diagnosis	0	Negative	Negative	Closed	Santa Rita	No	NA	NA	NA	NA	NA	NA	NA	29	santa rita	NA	P3
0	Iquitos	Male	40 to 60	Secondary or higher	indoors	Yes	No diagnosis	0	Negative	Negative	Closed	Santa Rita	Yes	More than one	Personal reasons	NA	NA	Days	NA	Others	30	santa rita	Yes	P3
0	Iquitos	Male	15 to 40	Secondary or higher	outdoors	No	No diagnosis	0	Negative	Negative	Closed	Santa Rita	Yes	More than one	Personal reasons	NA	NA	Hours	4	Iquitos city	31	santa rita	No	P3
0	Iquitos	Female	15 to 40	Secondary or higher	indoors	No	No diagnosis	0	Negative	Negative	Closed	Santa Rita	Yes	More than one	Others	NA	NA	Hours	4	Iquitos city	32	santa rita	No	P3
0	Iquitos	Female	15 to 40	Secondary or higher	indoors	No	No diagnosis	0	Negative	Negative	Closed	Santa Rita	Yes	More than one	Others	NA	NA	Hours	3	Iquitos city	33	santa rita	No	P3
1	Iquitos	Female	40 to 60	None or primary	indoors	No	No diagnosis	0	Negative	Mixed infection	Closed	Santa Rita	Yes	More than one	Recreation	NA	NA	Hours	2	Iquitos city	34	santa rita	No	P3
0	Iquitos	Male	60 or older	None or primary	outdoors	No	No diagnosis	0	Negative	Negative	Closed	Santa Rita	No	NA	NA	NA	NA	NA	NA	NA	35	santa rita	NA	P3
0	Iquitos	Female	60 or older	None or primary	indoors	No	No diagnosis	0	Negative	Negative	Closed	Santa Rita	Yes	More than one	Recreation	NA	NA	Hours	6	Iquitos city	36	santa rita	No	P3
0	Iquitos	Female	40 to 60	None or primary	indoors	No	No diagnosis	0	Negative	Negative	Closed	Santa Rita	Yes	One	Recreation	NA	NA	Days	NA	Others	37	santa rita	Yes	P3
0	Iquitos	Male	40 to 60	None or primary	outdoors	No	No diagnosis	0	Negative	Negative	Closed	Santa Rita	Yes	More than one	Recreation	NA	NA	Hours	3	Iquitos city	38	santa rita	No	P3
1	Iquitos	Female	15 to 40	Secondary or higher	indoors	No	No diagnosis	0	Negative	P. vivax	Closed	Santa Rita	No	NA	NA	NA	NA	NA	NA	NA	39	santa rita	NA	P3
0	Iquitos	Female	60 or older	None or primary	outdoors	No	No diagnosis	0	Negative	Negative	Closed	Santa Rita	No	NA	NA	NA	NA	NA	NA	NA	40	santa rita	NA	P3
1	Iquitos	Female	15 to 40	Secondary or higher	indoors	No	No diagnosis	0	Negative	P. vivax	Closed	Santa Rita	No	NA	NA	NA	NA	NA	NA	NA	41	santa rita	NA	P3
1	Iquitos	Male	15 to 40	None or primary	indoors	Yes	No diagnosis	0	Negative	P. vivax	Closed	Santa Rita	Yes	One	Recreation	NA	NA	Days	NA	Others	42	santa rita	Yes	P3
0	Iquitos	Male	60 or older	None or primary	outdoors	No	No diagnosis	0	Negative	Negative	Closed	Santa Rita	No	NA	NA	NA	NA	NA	NA	NA	43	santa rita	NA	P3
0	Iquitos	Female	15 to 40	None or primary	indoors	No	No diagnosis	0	Negative	Negative	Closed	Santa Rita	Yes	One	Recreation	NA	NA	Days	NA	Others	44	santa rita	Yes	P3
0	Iquitos	Male	40 to 60	None or primary	outdoors	Yes	No diagnosis	0	Negative	Negative	Closed	Santa Rita	Yes	One	Personal reasons	NA	NA	Hours	4	Iquitos city	45	santa rita	No	P3
0	Iquitos	Male	15 to 40	None or primary	indoors	Yes	No diagnosis	0	Negative	Negative	Closed	Santa Rita	No	NA	NA	NA	NA	NA	NA	NA	46	santa rita	NA	P3
1	Iquitos	Female	15 to 40	Secondary or higher	indoors	No	No diagnosis	0	Negative	P. vivax	Closed	Santa Rita	Yes	One	Recreation	NA	NA	Days	NA	Iquitos city	47	santa rita	Yes	P3
1	Iquitos	Male	15 to 40	Secondary or higher	indoors	Yes	No diagnosis	0	Negative	P. vivax	Closed	Santa Rita	Yes	More than one	Others	NA	NA	Hours	10	Iquitos city	48	santa rita	No	P3
0	Iquitos	Female	40 to 60	None or primary	indoors	Yes	No diagnosis	0	Negative	Negative	Closed	Santa Rita	Yes	One	Personal reasons	NA	NA	Hours	4	Iquitos city	49	santa rita	No	P3
1	Iquitos	Male	40 to 60	None or primary	outdoors	No	No diagnosis	0	Negative	P. vivax	Closed	Santa Rita	Yes	More than one	Others	NA	NA	Hours	4	Iquitos city	50	santa rita	No	P3
0	Iquitos	Male	40 to 60	None or primary	indoors	Yes	No diagnosis	0	Negative	Negative	Closed	Santa Rita	Yes	More than one	Others	NA	NA	Hours	1	Iquitos city	51	santa rita	No	P3
0	Iquitos	Female	40 to 60	Secondary or higher	indoors	No	No diagnosis	0	Negative	Negative	Closed	Santa Rita	Yes	One	Economic reasons	NA	NA	Days	NA	Iquitos city	52	santa rita	Yes	P3
0	Iquitos	Female	15 to 40	Secondary or higher	indoors	No	No diagnosis	0	Negative	Negative	Closed	Santa Rita	Yes	More than one	Others	NA	NA	Hours	4	Iquitos city	53	santa rita	No	P3
0	Iquitos	Male	40 to 60	Secondary or higher	indoors	Yes	No diagnosis	0	Negative	Negative	Closed	Santa Rita	Yes	More than one	Others	NA	NA	Hours	6	Iquitos city	54	santa rita	No	P3
0	Iquitos	Male	60 or older	None or primary	outdoors	Yes	No diagnosis	0	Negative	Negative	Closed	Santa Rita	No	NA	NA	NA	NA	NA	NA	NA	55	santa rita	NA	P3
1	Iquitos	Female	15 to 40	None or primary	indoors	No	No diagnosis	0	Negative	P. vivax	Closed	Santa Rita	Yes	More than one	Recreation	NA	NA	Hours	9	Iquitos city	56	santa rita	No	P3
0	Iquitos	Male	15 to 40	None or primary	outdoors	Yes	No diagnosis	0	Negative	Negative	Closed	Santa Rita	Yes	One	Personal reasons	NA	NA	Hours	6	Iquitos city	57	santa rita	No	P3
1	Iquitos	Female	15 to 40	Secondary or higher	indoors	No	Positive diagnosis	1	P. falciparum	P. falciparum	Closed	Santa Rita	Yes	More than one	Others	NA	NA	Hours	8	Iquitos city	58	santa rita	No	P3
0	Iquitos	Male	15 to 40	Secondary or higher	indoors	Yes	No diagnosis	0	Negative	Negative	Closed	Santa Rita	Yes	More than one	Personal reasons	NA	NA	Hours	3	Iquitos city	59	santa rita	No	P3
1	Iquitos	Female	15 to 40	Secondary or higher	indoors	Yes	No diagnosis	0	Negative	P. vivax	Closed	Santa Rita	Yes	More than one	Personal reasons	NA	NA	Hours	3	Iquitos city	60	santa rita	No	P3
0	Iquitos	Female	60 or older	None or primary	indoors	Yes	No diagnosis	0	Negative	Negative	Closed	Santa Rita	Yes	More than one	Personal reasons	NA	NA	Hours	4	Iquitos city	61	santa rita	No	P3
0	Iquitos	Male	60 or older	None or primary	outdoors	No	No diagnosis	0	Negative	Negative	Closed	Santa Rita	Yes	More than one	Economic reasons	NA	NA	Hours	2	Iquitos city	62	santa rita	No	P3
0	Iquitos	Female	40 to 60	None or primary	indoors	No	No diagnosis	0	Negative	Negative	Closed	Santa Rita	Yes	One	Personal reasons	NA	NA	Hours	4	Iquitos city	63	santa rita	No	P3
0	Iquitos	Male	60 or older	None or primary	outdoors	No	No diagnosis	0	Negative	Negative	Closed	Santa Rita	No	NA	NA	NA	NA	NA	NA	NA	64	santa rita	NA	P3
0	Iquitos	Male	40 to 60	None or primary	outdoors	No	No diagnosis	0	Negative	Negative	Closed	Santa Rita	No	NA	NA	NA	NA	NA	NA	NA	65	santa rita	NA	P3
1	Iquitos	Female	40 to 60	None or primary	outdoors	No	No diagnosis	0	Negative	P. vivax	Closed	Santa Rita	No	NA	NA	NA	NA	NA	NA	NA	66	santa rita	NA	P3
0	Iquitos	Female	15 to 40	Secondary or higher	indoors	No	No diagnosis	0	Negative	Negative	Closed	Santa Rita	Yes	One	Others	NA	NA	Hours	1	Iquitos city	67	santa rita	No	P3
1	Iquitos	Female	15 to 40	None or primary	indoors	No	No diagnosis	0	Negative	P. vivax	Closed	Santa Rita	No	NA	NA	NA	NA	NA	NA	NA	68	santa rita	NA	P3
0	Iquitos	Male	40 to 60	Secondary or higher	indoors	Yes	No diagnosis	0	Negative	Negative	Closed	Santa Rita	Yes	More than one	Others	NA	NA	Hours	6	Iquitos city	69	santa rita	No	P3
0	Iquitos	Female	40 to 60	Secondary or higher	indoors	No	No diagnosis	0	Negative	Negative	Closed	Santa Rita	Yes	More than one	Personal reasons	NA	NA	Hours	6	Iquitos city	70	santa rita	No	P3
0	Iquitos	Female	15 to 40	Secondary or higher	indoors	No	No diagnosis	0	Negative	Negative	Closed	Santa Rita	Yes	More than one	Recreation	NA	NA	Days	NA	Iquitos city	71	santa rita	Yes	P3
0	Iquitos	Male	60 or older	None or primary	indoors	Yes	No diagnosis	0	Negative	Negative	Closed	Santa Rita	No	NA	NA	NA	NA	NA	NA	NA	72	santa rita	NA	P3
1	Iquitos	Male	15 to 40	Secondary or higher	outdoors	Yes	No diagnosis	0	Negative	P. vivax	Closed	Santa Rita	No	NA	NA	NA	NA	NA	NA	NA	73	santa rita	NA	P3
0	Iquitos	Female	15 to 40	Secondary or higher	indoors	No	Positive diagnosis	0	Negative	Negative	Closed	Santa Rita	No	NA	NA	NA	NA	NA	NA	NA	74	santa rita	NA	P3
0	Iquitos	Male	15 to 40	Secondary or higher	indoors	Yes	No diagnosis	0	Negative	Negative	Closed	Santa Rita	No	NA	NA	NA	NA	NA	NA	NA	75	santa rita	NA	P3
0	Iquitos	Male	15 to 40	Secondary or higher	outdoors	Yes	No diagnosis	0	Negative	Negative	Closed	Santa Rita	No	NA	NA	NA	NA	NA	NA	NA	76	santa rita	NA	P3
0	Iquitos	Female	15 to 40	Secondary or higher	indoors	No	No diagnosis	0	Negative	Negative	Closed	Santa Rita	No	NA	NA	NA	NA	NA	NA	NA	77	santa rita	NA	P3
0	Iquitos	Male	40 to 60	None or primary	indoors	Yes	No diagnosis	0	Negative	Negative	Closed	Santa Rita	Yes	More than one	Personal reasons	NA	NA	Hours	4	Iquitos city	78	santa rita	No	P3
0	Iquitos	Male	15 to 40	Secondary or higher	indoors	Yes	No diagnosis	0	Negative	Negative	Closed	Santa Rita	Yes	More than one	Personal reasons	NA	NA	Hours	11	Iquitos city	79	santa rita	No	P3
1	Iquitos	Female	40 to 60	Secondary or higher	indoors	No	No diagnosis	0	Negative	P. vivax	Closed	Santa Rita	Yes	One	Personal reasons	NA	NA	Hours	2	Iquitos city	80	santa rita	No	P3
1	Iquitos	Male	60 or older	None or primary	outdoors	No	No diagnosis	0	Negative	P. vivax	Closed	Santa Rita	Yes	More than one	Recreation	NA	NA	Days	NA	Iquitos city	81	santa rita	Yes	P3
0	Iquitos	Female	15 to 40	Secondary or higher	indoors	No	No diagnosis	0	Negative	Negative	Closed	Santa Rita	Yes	One	Others	NA	NA	Days	NA	Others	82	santa rita	Yes	P3
0	Iquitos	Female	60 or older	None or primary	indoors	Yes	Positive diagnosis	0	Negative	Negative	Closed	Santa Rita	Yes	More than one	Personal reasons	NA	NA	Hours	7	Iquitos city	83	santa rita	No	P3
0	Iquitos	Male	60 or older	None or primary	indoors	No	No diagnosis	0	Negative	Negative	Closed	Santa Rita	Yes	One	Recreation	NA	NA	Hours	5	Iquitos city	84	santa rita	No	P3
0	Iquitos	Female	60 or older	None or primary	indoors	Yes	No diagnosis	0	Negative	Negative	Closed	Santa Rita	Yes	More than one	Personal reasons	NA	NA	Hours	3	Iquitos city	85	santa rita	No	P3
0	Iquitos	Male	40 to 60	Secondary or higher	outdoors	No	No diagnosis	0	Negative	Negative	Closed	Santa Rita	Yes	More than one	Recreation	NA	NA	Hours	5	Iquitos city	86	santa rita	No	P3
1	Iquitos	Female	40 to 60	None or primary	indoors	No	No diagnosis	0	Negative	P. falciparum	Closed	Santa Rita	Yes	One	Recreation	NA	NA	Hours	5	Iquitos city	87	santa rita	No	P3
0	Iquitos	Female	60 or older	None or primary	indoors	No	No diagnosis	0	Negative	Negative	Closed	Santa Rita	Yes	More than one	Recreation	NA	NA	Hours	7	Others	88	santa rita	No	P3
0	Iquitos	Female	15 to 40	Secondary or higher	indoors	No	No diagnosis	0	Negative	Negative	Closed	Santa Rita	Yes	One	Recreation	NA	NA	Hours	5	Iquitos city	89	santa rita	No	P3
1	Iquitos	Female	15 to 40	None or primary	indoors	No	No diagnosis	0	Negative	P. vivax	Closed	Santa Rita	Yes	One	Others	NA	NA	Hours	5	Iquitos city	90	santa rita	No	P3
0	Iquitos	Male	60 or older	Secondary or higher	indoors	Yes	No diagnosis	0	Negative	Negative	Closed	Santa Rita	Yes	One	Personal reasons	NA	NA	Hours	10	Iquitos city	91	santa rita	No	P3
0	Iquitos	Female	60 or older	None or primary	indoors	No	No diagnosis	0	Negative	Negative	Closed	Santa Rita	Yes	One	Recreation	NA	NA	Hours	10	Iquitos city	92	santa rita	No	P3
1	Iquitos	Female	15 to 40	Secondary or higher	indoors	No	No diagnosis	0	Negative	P. vivax	Closed	Santa Rita	Yes	One	Recreation	NA	NA	Hours	11	Iquitos city	93	santa rita	No	P3
0	Iquitos	Female	15 to 40	None or primary	indoors	No	No diagnosis	0	Negative	Negative	Closed	Santa Rita	No	NA	NA	NA	NA	NA	NA	NA	94	santa rita	NA	P3
1	Iquitos	Female	15 to 40	Secondary or higher	indoors	Yes	No diagnosis	0	Negative	P. vivax	Closed	Santa Rita	Yes	More than one	Personal reasons	NA	NA	Hours	5	Iquitos city	95	santa rita	No	P3
0	Iquitos	Female	15 to 40	Secondary or higher	outdoors	Yes	No diagnosis	0	Negative	Negative	Closed	Santa Rita	Yes	One	Recreation	NA	NA	Days	NA	Iquitos city	96	santa rita	Yes	P3
1	Iquitos	Male	15 to 40	Secondary or higher	outdoors	Yes	No diagnosis	0	Negative	Mixed infection	Closed	Santa Rita	Yes	One	Recreation	NA	NA	Days	NA	Others	97	santa rita	Yes	P3
0	Iquitos	Female	15 to 40	Secondary or higher	indoors	No	Positive diagnosis	0	Negative	Negative	Closed	Santa Rita	Yes	One	Recreation	NA	NA	Days	NA	Others	98	santa rita	Yes	P3
0	Iquitos	Male	60 or older	None or primary	outdoors	Yes	No diagnosis	0	Negative	Negative	Closed	Santa Rita	Yes	One	Recreation	NA	NA	Hours	5	Others	99	santa rita	No	P3
1	Iquitos	Female	60 or older	None or primary	outdoors	No	No diagnosis	0	Negative	P. falciparum	Closed	Santa Rita	Yes	One	Recreation	NA	NA	Hours	5	Others	100	santa rita	No	P3
0	Iquitos	Male	40 to 60	None or primary	outdoors	No	No diagnosis	0	Negative	Negative	Closed	Santa Rita	No	NA	NA	NA	NA	NA	NA	NA	101	santa rita	NA	P3
0	Iquitos	Female	40 to 60	None or primary	outdoors	No	No diagnosis	0	Negative	Negative	Closed	Santa Rita	No	NA	NA	NA	NA	NA	NA	NA	102	santa rita	NA	P3
0	Iquitos	Male	40 to 60	None or primary	indoors	Yes	No diagnosis	0	Negative	Negative	Closed	Santa Rita	Yes	More than one	Personal reasons	NA	NA	Hours	3	Iquitos city	103	santa rita	No	P3
0	Iquitos	Female	40 to 60	None or primary	indoors	No	No diagnosis	0	Negative	Negative	Closed	Santa Rita	Yes	More than one	Recreation	NA	NA	Hours	6	Others	104	santa rita	No	P3
0	Iquitos	Female	15 to 40	Secondary or higher	indoors	No	No diagnosis	0	Negative	Negative	Closed	Santa Rita	Yes	One	Recreation	NA	NA	Hours	5	Others	105	santa rita	No	P3
1	Iquitos	Female	40 to 60	None or primary	indoors	Yes	No diagnosis	0	Negative	P. vivax	Closed	Santa Rita	Yes	More than one	Personal reasons	NA	NA	Hours	6	Iquitos city	106	santa rita	No	P3
0	Iquitos	Female	15 to 40	Secondary or higher	indoors	No	Positive diagnosis	0	Negative	Negative	Closed	Santa Rita	No	NA	NA	NA	NA	NA	NA	NA	107	santa rita	NA	P3
0	Iquitos	Male	60 or older	Secondary or higher	indoors	Yes	No diagnosis	0	Negative	Negative	Closed	Santa Rita	Yes	One	Personal reasons	NA	NA	Hours	4	Iquitos city	108	santa rita	No	P3
0	Iquitos	Female	60 or older	None or primary	indoors	No	No diagnosis	0	Negative	Negative	Closed	Santa Rita	Yes	One	Personal reasons	NA	NA	Hours	10	Iquitos city	109	santa rita	No	P3
1	Iquitos	Male	40 to 60	Secondary or higher	indoors	Yes	No diagnosis	0	Negative	P. vivax	Closed	Santa Rita	No	NA	NA	NA	NA	NA	NA	NA	110	santa rita	NA	P3
1	Iquitos	Male	40 to 60	None or primary	outdoors	Yes	No diagnosis	0	Negative	P. vivax	Closed	Santa Rita	Yes	More than one	Personal reasons	NA	NA	Hours	2	Iquitos city	111	santa rita	No	P3
0	Iquitos	Male	15 to 40	None or primary	indoors	Yes	No diagnosis	0	Negative	Negative	Closed	Santa Rita	Yes	More than one	Personal reasons	NA	NA	Hours	12	Others	112	santa rita	Yes	P3
0	Iquitos	Male	60 or older	None or primary	outdoors	No	No diagnosis	0	Negative	Negative	Closed	Santa Rita	Yes	More than one	Recreation	NA	NA	Hours	3	Iquitos city	113	santa rita	No	P3
0	Iquitos	Male	60 or older	None or primary	outdoors	No	No diagnosis	0	Negative	Negative	Closed	Santa Rita	No	NA	NA	NA	NA	NA	NA	NA	114	santa rita	NA	P3
1	Iquitos	Female	60 or older	None or primary	outdoors	No	No diagnosis	0	Negative	P. vivax	Closed	Santa Rita	No	NA	NA	NA	NA	NA	NA	NA	115	santa rita	NA	P3
1	Iquitos	Male	15 to 40	None or primary	outdoors	Yes	No diagnosis	0	Negative	P. vivax	Closed	Santa Rita	Yes	More than one	Personal reasons	NA	NA	Hours	2	Iquitos city	116	santa rita	No	P3
0	Iquitos	Female	15 to 40	None or primary	indoors	Yes	No diagnosis	0	Negative	Negative	Closed	Santa Rita	Yes	One	Personal reasons	NA	NA	Hours	2	Iquitos city	117	santa rita	No	P3
1	Iquitos	Male	15 to 40	Secondary or higher	indoors	Yes	No diagnosis	0	Negative	P. vivax	Closed	Santa Rita	Yes	More than one	Personal reasons	NA	NA	Hours	11	Others	118	santa rita	No	P3
0	Iquitos	Female	15 to 40	Secondary or higher	indoors	No	No diagnosis	0	Negative	Negative	Closed	Santa Rita	Yes	More than one	Personal reasons	NA	NA	Hours	7	Iquitos city	119	santa rita	No	P3
0	Iquitos	Male	40 to 60	Secondary or higher	outdoors	Yes	No diagnosis	0	Negative	Negative	Closed	Santa Rita	Yes	More than one	Personal reasons	NA	NA	Hours	8	Iquitos city	120	santa rita	No	P3
0	Iquitos	Female	40 to 60	None or primary	indoors	No	No diagnosis	0	Negative	Negative	Closed	Santa Rita	Yes	One	Others	NA	NA	Hours	12	Others	121	santa rita	Yes	P3
0	Iquitos	Male	60 or older	None or primary	outdoors	No	No diagnosis	0	Negative	Negative	Closed	Santa Rita	No	NA	NA	NA	NA	NA	NA	NA	122	santa rita	NA	P3
0	Iquitos	Female	60 or older	None or primary	indoors	No	No diagnosis	0	Negative	Negative	Closed	Santa Rita	No	NA	NA	NA	NA	NA	NA	NA	123	santa rita	NA	P3
0	Iquitos	Male	60 or older	None or primary	indoors	No	No diagnosis	0	Negative	Negative	Closed	Santa Rita	No	NA	NA	NA	NA	NA	NA	NA	124	santa rita	NA	P3
0	Iquitos	Male	40 to 60	Secondary or higher	outdoors	No	No diagnosis	0	Negative	Negative	Closed	Santa Rita	Yes	More than one	Recreation	NA	NA	Days	NA	Iquitos city	125	santa rita	Yes	P3
0	Iquitos	Male	40 to 60	None or primary	outdoors	No	No diagnosis	0	Negative	Negative	Closed	Santa Rita	No	NA	NA	NA	NA	NA	NA	NA	126	santa rita	NA	P3
0	Iquitos	Male	40 to 60	None or primary	indoors	Yes	No diagnosis	0	Negative	Negative	Closed	Santa Rita	Yes	One	Personal reasons	NA	NA	Hours	6	Iquitos city	127	santa rita	No	P3
1	Iquitos	Male	60 or older	Secondary or higher	outdoors	Yes	No diagnosis	1	P. vivax	P. vivax	Closed	Santa Rita	Yes	More than one	Personal reasons	NA	NA	Hours	5	Iquitos city	128	santa rita	No	P3
1	Iquitos	Female	40 to 60	None or primary	outdoors	No	No diagnosis	0	Negative	P. vivax	Closed	Santa Rita	No	NA	NA	NA	NA	NA	NA	NA	129	santa rita	NA	P3
1	Iquitos	Male	40 to 60	None or primary	indoors	Yes	No diagnosis	0	Negative	P. vivax	Closed	Santa Rita	Yes	More than one	Personal reasons	NA	NA	Hours	9	Others	130	santa rita	No	P3
0	Iquitos	Male	60 or older	None or primary	indoors	Yes	No diagnosis	0	Negative	Negative	Closed	Santa Rita	Yes	More than one	Others	NA	NA	Hours	1	Iquitos city	131	santa rita	No	P3
0	Iquitos	Female	40 to 60	None or primary	indoors	Yes	No diagnosis	0	Negative	Negative	Closed	Santa Rita	Yes	More than one	Recreation	NA	NA	Hours	6	Iquitos city	132	santa rita	No	P3
1	Iquitos	Female	15 to 40	None or primary	outdoors	No	No diagnosis	0	Negative	P. vivax	Closed	Santa Rita	Yes	One	Recreation	NA	NA	Days	NA	Iquitos city	133	santa rita	Yes	P3
0	Iquitos	Female	40 to 60	None or primary	outdoors	No	No diagnosis	0	Negative	Negative	Closed	Santa Rita	No	NA	NA	NA	NA	NA	NA	NA	134	santa rita	NA	P3
0	Iquitos	Female	60 or older	None or primary	outdoors	No	No diagnosis	0	Negative	Negative	Closed	Santa Rita	Yes	One	Recreation	NA	NA	Days	NA	Iquitos city	135	santa rita	Yes	P3
0	Iquitos	Male	60 or older	Secondary or higher	outdoors	No	No diagnosis	0	Negative	Negative	Closed	Santa Rita	Yes	More than one	Others	NA	NA	Hours	4	Iquitos city	136	santa rita	No	P3
0	Iquitos	Male	40 to 60	None or primary	outdoors	No	No diagnosis	0	Negative	Negative	Closed	Santa Rita	No	NA	NA	NA	NA	NA	NA	NA	137	santa rita	NA	P3
0	Iquitos	Female	15 to 40	Secondary or higher	indoors	No	No diagnosis	0	Negative	Negative	Closed	Llanchama	No	NA	NA	NA	NA	NA	NA	NA	803001	llanchama	NA	P3
1	Iquitos	Female	15 to 40	Secondary or higher	indoors	No	No diagnosis	1	P. vivax	P. vivax	Opened	Llanchama	No	NA	NA	NA	NA	NA	NA	NA	803002	llanchama	NA	P3
0	Iquitos	Male	40 to 60	Secondary or higher	outdoors	Yes	No diagnosis	0	Negative	Negative	Closed	Llanchama	No	NA	NA	NA	NA	NA	NA	NA	803003	llanchama	NA	P3
1	Iquitos	Male	15 to 40	Secondary or higher	outdoors	No	No diagnosis	0	Negative	P. vivax	Closed	Llanchama	No	NA	NA	NA	NA	NA	NA	NA	803004	llanchama	NA	P3
0	Iquitos	Female	15 to 40	Secondary or higher	indoors	No	No diagnosis	0	Negative	Negative	Closed	Llanchama	No	NA	NA	NA	NA	NA	NA	NA	803005	llanchama	NA	P3
0	Iquitos	Female	15 to 40	None or primary	outdoors	No	No diagnosis	0	Negative	Negative	Closed	Llanchama	No	NA	NA	NA	NA	NA	NA	NA	803006	llanchama	NA	P3
0	Iquitos	Female	15 to 40	Secondary or higher	outdoors	No	No diagnosis	0	Negative	Negative	Closed	Llanchama	No	NA	NA	NA	NA	NA	NA	NA	803007	llanchama	NA	P3
0	Iquitos	Female	15 to 40	Secondary or higher	outdoors	No	No diagnosis	0	Negative	Negative	Closed	Llanchama	No	NA	NA	NA	NA	NA	NA	NA	803008	llanchama	NA	P3
0	Iquitos	Male	15 to 40	Secondary or higher	outdoors	No	Positive diagnosis	0	Negative	Negative	Closed	Llanchama	Yes	One	Recreation	NA	NA	Hours	4	Others	803009	llanchama	No	P3
0	Iquitos	Female	15 to 40	Secondary or higher	outdoors	Yes	No diagnosis	0	Negative	Negative	Closed	Llanchama	No	NA	NA	NA	NA	NA	NA	NA	803010	llanchama	NA	P3
0	Iquitos	Male	15 to 40	Secondary or higher	indoors	Yes	No diagnosis	0	Negative	Negative	Closed	Llanchama	No	NA	NA	NA	NA	NA	NA	NA	803011	llanchama	NA	P3
0	Iquitos	Male	40 to 60	None or primary	outdoors	No	No diagnosis	0	Negative	Negative	Closed	Llanchama	No	NA	NA	NA	NA	NA	NA	NA	803012	llanchama	NA	P3
0	Iquitos	Female	15 to 40	Secondary or higher	indoors	No	No diagnosis	0	Negative	Negative	Closed	Llanchama	No	NA	NA	NA	NA	NA	NA	NA	803013	llanchama	NA	P3
0	Iquitos	Female	15 to 40	Secondary or higher	indoors	No	No diagnosis	0	Negative	Negative	Closed	Llanchama	Yes	One	Personal reasons	NA	NA	Hours	6	Iquitos city	803014	llanchama	No	P3
1	Iquitos	Female	60 or older	None or primary	outdoors	No	No diagnosis	0	Negative	P. vivax	Closed	Llanchama	No	NA	NA	NA	NA	NA	NA	NA	803015	llanchama	NA	P3
0	Iquitos	Male	60 or older	Secondary or higher	indoors	Yes	No diagnosis	0	Negative	Negative	Closed	Llanchama	No	NA	NA	NA	NA	NA	NA	NA	803016	llanchama	NA	P3
0	Iquitos	Male	40 to 60	Secondary or higher	outdoors	Yes	No diagnosis	0	Negative	Negative	Closed	Llanchama	No	NA	NA	NA	NA	NA	NA	NA	803017	llanchama	NA	P3
0	Iquitos	Male	15 to 40	Secondary or higher	indoors	No	No diagnosis	0	Negative	Negative	Closed	Llanchama	No	NA	NA	NA	NA	NA	NA	NA	803018	llanchama	NA	P3
0	Iquitos	Female	60 or older	Secondary or higher	indoors	No	No diagnosis	0	Negative	Negative	Closed	Llanchama	Yes	One	Economic reasons	NA	NA	Hours	8	Iquitos city	803019	llanchama	No	P3
0	Iquitos	Male	60 or older	None or primary	indoors	Yes	No diagnosis	0	Negative	Negative	Closed	Llanchama	Yes	One	Economic reasons	NA	NA	Hours	8	Iquitos city	803020	llanchama	No	P3
0	Iquitos	Female	40 to 60	None or primary	outdoors	No	No diagnosis	0	Negative	Negative	Closed	Llanchama	No	NA	NA	NA	NA	NA	NA	NA	803021	llanchama	NA	P3
0	Iquitos	Female	40 to 60	None or primary	outdoors	No	No diagnosis	0	Negative	Negative	Closed	Llanchama	No	NA	NA	NA	NA	NA	NA	NA	803022	llanchama	NA	P3
0	Iquitos	Female	40 to 60	Secondary or higher	indoors	No	No diagnosis	0	Negative	Negative	Closed	Llanchama	No	NA	NA	NA	NA	NA	NA	NA	803023	llanchama	NA	P3
0	Iquitos	Female	40 to 60	None or primary	indoors	No	No diagnosis	0	Negative	Negative	Closed	Llanchama	No	NA	NA	NA	NA	NA	NA	NA	803024	llanchama	NA	P3
0	Iquitos	Male	40 to 60	None or primary	outdoors	No	No diagnosis	0	Negative	Negative	Closed	Llanchama	No	NA	NA	NA	NA	NA	NA	NA	803025	llanchama	NA	P3
1	Iquitos	Female	40 to 60	Secondary or higher	outdoors	No	No diagnosis	0	Negative	P. vivax	Opened	Llanchama	No	NA	NA	NA	NA	NA	NA	NA	803026	llanchama	NA	P3
1	Iquitos	Male	40 to 60	Secondary or higher	outdoors	No	No diagnosis	0	Negative	P. vivax	Opened	Llanchama	No	NA	NA	NA	NA	NA	NA	NA	803027	llanchama	NA	P3
0	Iquitos	Female	15 to 40	None or primary	indoors	No	No diagnosis	0	Negative	Negative	Closed	Llanchama	No	NA	NA	NA	NA	NA	NA	NA	803028	llanchama	NA	P3
0	Iquitos	Female	15 to 40	Secondary or higher	indoors	No	No diagnosis	0	Negative	Negative	Closed	Llanchama	No	NA	NA	NA	NA	NA	NA	NA	803029	llanchama	NA	P3
0	Iquitos	Female	15 to 40	None or primary	indoors	No	No diagnosis	0	Negative	Negative	Closed	Llanchama	No	NA	NA	NA	NA	NA	NA	NA	803030	llanchama	NA	P3
0	Iquitos	Male	40 to 60	Secondary or higher	outdoors	No	No diagnosis	0	Negative	Negative	Closed	Llanchama	Yes	One	Others	NA	NA	Hours	6	Iquitos city	803031	llanchama	No	P3
0	Iquitos	Male	40 to 60	Secondary or higher	indoors	Yes	No diagnosis	0	Negative	Negative	Closed	Llanchama	Yes	One	Others	NA	NA	Hours	8	Iquitos city	803032	llanchama	No	P3
0	Iquitos	Male	60 or older	None or primary	outdoors	Yes	No diagnosis	0	Negative	Negative	Closed	Llanchama	Yes	One	Personal reasons	NA	NA	Hours	12	Iquitos city	803033	llanchama	Yes	P3
0	Iquitos	Male	15 to 40	None or primary	outdoors	Yes	No diagnosis	0	Negative	Negative	Closed	Llanchama	Yes	One	Personal reasons	NA	NA	Hours	3	Iquitos city	803034	llanchama	No	P3
1	Iquitos	Male	40 to 60	None or primary	outdoors	Yes	No diagnosis	0	Negative	P. vivax	Closed	Llanchama	No	NA	NA	NA	NA	NA	NA	NA	803035	llanchama	NA	P3
1	Iquitos	Male	40 to 60	None or primary	outdoors	No	No diagnosis	1	P. vivax	P. vivax	Opened	Llanchama	Yes	More than one	Recreation	NA	NA	Days	NA	Iquitos city	803036	llanchama	Yes	P3
0	Iquitos	Female	40 to 60	None or primary	outdoors	No	No diagnosis	0	Negative	Negative	Opened	Llanchama	No	NA	NA	NA	NA	NA	NA	NA	803037	llanchama	NA	P3
1	Iquitos	Male	15 to 40	Secondary or higher	indoors	Yes	Positive diagnosis	1	P. vivax	P. vivax	Opened	Llanchama	Yes	More than one	Personal reasons	NA	NA	Days	NA	Iquitos city	803038	llanchama	Yes	P3
0	Iquitos	Female	15 to 40	Secondary or higher	indoors	No	Positive diagnosis	0	Negative	Negative	Closed	Llanchama	Yes	More than one	Recreation	NA	NA	Hours	8	Iquitos city	803039	llanchama	No	P3
0	Iquitos	Female	60 or older	None or primary	indoors	No	No diagnosis	0	Negative	Negative	Closed	Llanchama	Yes	More than one	Recreation	NA	NA	Days	NA	Iquitos city	803040	llanchama	Yes	P3
0	Iquitos	Male	15 to 40	None or primary	outdoors	No	No diagnosis	0	Negative	Negative	Closed	Llanchama	No	NA	NA	NA	NA	NA	NA	NA	803041	llanchama	NA	P3
0	Iquitos	Female	15 to 40	Secondary or higher	indoors	No	No diagnosis	0	Negative	Negative	Closed	Llanchama	Yes	More than one	Recreation	NA	NA	Hours	15	Iquitos city	803042	llanchama	Yes	P3
0	Iquitos	Male	15 to 40	Secondary or higher	indoors	No	No diagnosis	0	Negative	Negative	Closed	Llanchama	Yes	More than one	Personal reasons	NA	NA	Hours	8	Iquitos city	803043	llanchama	No	P3
0	Iquitos	Female	15 to 40	Secondary or higher	indoors	No	No diagnosis	0	Negative	Negative	Closed	Llanchama	Yes	One	Recreation	NA	NA	Days	NA	Iquitos city	803044	llanchama	Yes	P3
0	Iquitos	Female	15 to 40	None or primary	indoors	Yes	No diagnosis	0	Negative	Negative	Closed	Llanchama	No	NA	NA	NA	NA	NA	NA	NA	803045	llanchama	NA	P3
0	Iquitos	Female	15 to 40	Secondary or higher	indoors	Yes	No diagnosis	0	Negative	Negative	Closed	Llanchama	Yes	One	Personal reasons	NA	NA	Days	NA	Iquitos city	803046	llanchama	Yes	P3
0	Iquitos	Female	15 to 40	None or primary	outdoors	No	No diagnosis	0	Negative	Negative	Closed	Llanchama	Yes	More than one	Personal reasons	NA	NA	Hours	5	Iquitos city	803047	llanchama	No	P3
0	Iquitos	Female	60 or older	None or primary	indoors	Yes	No diagnosis	0	Negative	Negative	Closed	Llanchama	Yes	One	Personal reasons	NA	NA	Days	NA	Iquitos city	803048	llanchama	Yes	P3
1	Iquitos	Female	15 to 40	Secondary or higher	indoors	No	No diagnosis	1	P. vivax	P. vivax	Closed	Llanchama	No	NA	NA	NA	NA	NA	NA	NA	803049	llanchama	NA	P3
0	Iquitos	Female	40 to 60	None or primary	outdoors	No	No diagnosis	0	Negative	Negative	Closed	Llanchama	Yes	One	Recreation	NA	NA	Days	NA	Others	803050	llanchama	Yes	P3
0	Iquitos	Female	60 or older	Secondary or higher	indoors	Yes	No diagnosis	0	Negative	Negative	Closed	Llanchama	Yes	More than one	Personal reasons	NA	NA	Hours	5	Iquitos city	803051	llanchama	No	P3
0	Iquitos	Female	15 to 40	None or primary	outdoors	No	No diagnosis	0	Negative	Negative	Closed	Llanchama	No	NA	NA	NA	NA	NA	NA	NA	803052	llanchama	NA	P3
1	Iquitos	Female	15 to 40	Secondary or higher	indoors	No	No diagnosis	0	Negative	P. vivax	Closed	Llanchama	Yes	One	Personal reasons	NA	NA	Hours	6	Iquitos city	803053	llanchama	No	P3
0	Iquitos	Male	40 to 60	Secondary or higher	outdoors	No	No diagnosis	0	Negative	Negative	Closed	Llanchama	Yes	More than one	Personal reasons	NA	NA	Hours	8	Iquitos city	803054	llanchama	No	P3
0	Iquitos	Female	40 to 60	None or primary	indoors	Yes	No diagnosis	0	Negative	Negative	Closed	Llanchama	No	NA	NA	NA	NA	NA	NA	NA	803055	llanchama	NA	P3
1	Iquitos	Male	15 to 40	Secondary or higher	outdoors	No	No diagnosis	0	Negative	P. vivax	Opened	Llanchama	Yes	One	Others	NA	NA	Hours	10	Iquitos city	803056	llanchama	No	P3
1	Iquitos	Female	15 to 40	Secondary or higher	indoors	No	No diagnosis	0	Negative	P. falciparum	Closed	Llanchama	Yes	One	Others	NA	NA	Hours	10	Iquitos city	803057	llanchama	No	P3
0	Iquitos	Female	40 to 60	None or primary	outdoors	Yes	No diagnosis	0	Negative	Negative	Closed	Llanchama	No	NA	NA	NA	NA	NA	NA	NA	803058	llanchama	NA	P3
0	Iquitos	Female	15 to 40	Secondary or higher	indoors	Yes	No diagnosis	0	Negative	Negative	Closed	Llanchama	Yes	More than one	Personal reasons	NA	NA	Hours	6	Iquitos city	803059	llanchama	No	P3
0	Iquitos	Male	40 to 60	None or primary	indoors	Yes	No diagnosis	0	Negative	Negative	Closed	Llanchama	No	NA	NA	NA	NA	NA	NA	NA	803060	llanchama	NA	P3
0	Iquitos	Female	15 to 40	Secondary or higher	indoors	No	No diagnosis	0	Negative	Negative	Closed	Llanchama	No	NA	NA	NA	NA	NA	NA	NA	803061	llanchama	NA	P3
1	Iquitos	Male	15 to 40	Secondary or higher	indoors	Yes	No diagnosis	1	P. vivax	P. vivax	Closed	Llanchama	No	NA	NA	NA	NA	NA	NA	NA	803062	llanchama	NA	P3
1	Iquitos	Male	15 to 40	Secondary or higher	indoors	Yes	Positive diagnosis	0	Negative	P. vivax	Closed	Llanchama	No	NA	NA	NA	NA	NA	NA	NA	803063	llanchama	NA	P3
0	Iquitos	Female	15 to 40	Secondary or higher	indoors	Yes	No diagnosis	0	Negative	Negative	Closed	Llanchama	No	NA	NA	NA	NA	NA	NA	NA	803064	llanchama	NA	P3
0	Iquitos	Male	40 to 60	Secondary or higher	outdoors	No	No diagnosis	0	Negative	Negative	Closed	Llanchama	No	NA	NA	NA	NA	NA	NA	NA	803065	llanchama	NA	P3
0	Iquitos	Female	40 to 60	None or primary	indoors	No	No diagnosis	0	Negative	Negative	Closed	Llanchama	No	NA	NA	NA	NA	NA	NA	NA	803066	llanchama	NA	P3
0	Iquitos	Male	40 to 60	Secondary or higher	indoors	Yes	No diagnosis	0	Negative	Negative	Closed	Llanchama	Yes	More than one	Personal reasons	NA	NA	Hours	12	Iquitos city	803067	llanchama	Yes	P3
0	Iquitos	Female	15 to 40	Secondary or higher	outdoors	No	No diagnosis	0	Negative	Negative	Closed	Llanchama	No	NA	NA	NA	NA	NA	NA	NA	803068	llanchama	NA	P3
0	Iquitos	Male	15 to 40	Secondary or higher	indoors	Yes	No diagnosis	0	Negative	Negative	Closed	Llanchama	No	NA	NA	NA	NA	NA	NA	NA	803070	llanchama	NA	P3
0	Iquitos	Female	15 to 40	Secondary or higher	indoors	No	No diagnosis	0	Negative	Negative	Closed	Llanchama	No	NA	NA	NA	NA	NA	NA	NA	803071	llanchama	NA	P3
1	Iquitos	Male	40 to 60	None or primary	outdoors	Yes	No diagnosis	0	Negative	P. vivax	Closed	Llanchama	No	NA	NA	NA	NA	NA	NA	NA	803072	llanchama	NA	P3
0	Iquitos	Female	60 or older	None or primary	indoors	No	No diagnosis	0	Negative	Negative	Closed	Llanchama	No	NA	NA	NA	NA	NA	NA	NA	803073	llanchama	NA	P3
0	Iquitos	Male	60 or older	None or primary	indoors	Yes	No diagnosis	0	Negative	Negative	Closed	Llanchama	No	NA	NA	NA	NA	NA	NA	NA	803074	llanchama	NA	P3
0	Iquitos	Male	15 to 40	Secondary or higher	indoors	Yes	No diagnosis	0	Negative	Negative	Closed	Llanchama	No	NA	NA	NA	NA	NA	NA	NA	803075	llanchama	NA	P3
0	Iquitos	Female	40 to 60	Secondary or higher	indoors	Yes	No diagnosis	0	Negative	Negative	Closed	Llanchama	Yes	One	Economic reasons	NA	NA	Hours	4	Others	803076	llanchama	No	P3
0	Iquitos	Female	15 to 40	Secondary or higher	indoors	Yes	No diagnosis	0	Negative	Negative	Closed	Llanchama	Yes	One	Economic reasons	NA	NA	Hours	4	Others	803077	llanchama	No	P3
0	Iquitos	Female	15 to 40	None or primary	indoors	No	Positive diagnosis	0	Negative	Negative	Closed	Llanchama	Yes	One	Economic reasons	NA	NA	Hours	4	Others	803078	llanchama	No	P3
0	Iquitos	Male	15 to 40	Secondary or higher	indoors	No	Positive diagnosis	0	Negative	Negative	Closed	Llanchama	Yes	One	Economic reasons	NA	NA	Hours	4	Others	803079	llanchama	No	P3
0	Iquitos	Male	15 to 40	None or primary	outdoors	No	No diagnosis	0	Negative	Negative	Opened	Llanchama	No	NA	NA	NA	NA	NA	NA	NA	803080	llanchama	NA	P3
0	Iquitos	Male	15 to 40	Secondary or higher	indoors	Yes	No diagnosis	0	Negative	Negative	Closed	Llanchama	Yes	One	Recreation	NA	NA	Days	NA	Others	803081	llanchama	Yes	P3
0	Iquitos	Male	15 to 40	Secondary or higher	outdoors	No	Positive diagnosis	0	Negative	Negative	Closed	Llanchama	Yes	One	Recreation	NA	NA	Days	NA	Others	803082	llanchama	Yes	P3
0	Iquitos	Male	15 to 40	Secondary or higher	indoors	Yes	No diagnosis	0	Negative	Negative	Closed	Llanchama	Yes	One	Personal reasons	NA	NA	Days	NA	Others	803083	llanchama	Yes	P3
0	Iquitos	Male	40 to 60	Secondary or higher	indoors	Yes	No diagnosis	0	Negative	Negative	Closed	Llanchama	Yes	More than one	Personal reasons	NA	NA	Hours	4	Iquitos city	803084	llanchama	No	P3
0	Iquitos	Male	15 to 40	Secondary or higher	indoors	Yes	No diagnosis	0	Negative	Negative	Closed	Llanchama	No	NA	NA	NA	NA	NA	NA	NA	803085	llanchama	NA	P3
0	Iquitos	Male	40 to 60	None or primary	outdoors	No	No diagnosis	0	Negative	Negative	Closed	Llanchama	Yes	One	Recreation	NA	NA	Days	NA	Iquitos city	803086	llanchama	Yes	P3
0	Iquitos	Female	15 to 40	Secondary or higher	indoors	No	No diagnosis	0	Negative	Negative	Closed	Llanchama	Yes	One	Recreation	NA	NA	Days	NA	Iquitos city	803087	llanchama	Yes	P3
1	Iquitos	Male	60 or older	None or primary	outdoors	No	No diagnosis	0	Negative	P. vivax	Closed	Llanchama	No	NA	NA	NA	NA	NA	NA	NA	803088	llanchama	NA	P3
0	Iquitos	Female	40 to 60	None or primary	indoors	No	No diagnosis	0	Negative	Negative	Closed	Llanchama	Yes	One	Economic reasons	NA	NA	Hours	4	Others	803089	llanchama	No	P3
0	Iquitos	Male	60 or older	None or primary	indoors	Yes	No diagnosis	0	Negative	Negative	Closed	Llanchama	Yes	One	Others	NA	NA	Hours	3	Iquitos city	803090	llanchama	No	P3
1	Iquitos	Male	15 to 40	Secondary or higher	outdoors	No	No diagnosis	0	Negative	P. vivax	Closed	Llanchama	Yes	One	Recreation	NA	NA	Hours	3	Iquitos city	803091	llanchama	No	P3
1	Iquitos	Female	15 to 40	None or primary	indoors	No	No diagnosis	1	P. vivax	P. vivax	Closed	Llanchama	Yes	One	Recreation	NA	NA	Hours	3	Iquitos city	803092	llanchama	No	P3
0	Iquitos	Female	15 to 40	Secondary or higher	indoors	No	No diagnosis	0	Negative	Negative	Closed	Llanchama	Yes	One	Personal reasons	NA	NA	Days	NA	Others	803093	llanchama	Yes	P3
0	Iquitos	Female	15 to 40	Secondary or higher	indoors	No	No diagnosis	0	Negative	Negative	Opened	Llanchama	No	NA	NA	NA	NA	NA	NA	NA	803094	llanchama	NA	P3
0	Iquitos	Male	40 to 60	Secondary or higher	outdoors	No	No diagnosis	0	Negative	Negative	Opened	Llanchama	No	NA	NA	NA	NA	NA	NA	NA	803095	llanchama	NA	P3
1	Iquitos	Male	60 or older	Secondary or higher	indoors	Yes	No diagnosis	0	Negative	P. vivax	Closed	Llanchama	No	NA	NA	NA	NA	NA	NA	NA	803096	llanchama	NA	P3
0	Iquitos	Female	40 to 60	Secondary or higher	indoors	Yes	No diagnosis	0	Negative	Negative	Closed	Llanchama	No	NA	NA	NA	NA	NA	NA	NA	803097	llanchama	NA	P3
0	Iquitos	Male	15 to 40	None or primary	outdoors	No	No diagnosis	0	Negative	Negative	Closed	Llanchama	No	NA	NA	NA	NA	NA	NA	NA	803098	llanchama	NA	P3
0	Iquitos	Female	40 to 60	Secondary or higher	indoors	No	No diagnosis	0	Negative	Negative	Closed	Llanchama	Yes	One	Recreation	NA	NA	Hours	5	Iquitos city	803099	llanchama	No	P3
0	Iquitos	Female	15 to 40	None or primary	indoors	No	Positive diagnosis	0	Negative	Negative	Closed	Llanchama	Yes	One	Economic reasons	NA	NA	Hours	3	Others	803100	llanchama	No	P3
1	Iquitos	Female	40 to 60	None or primary	indoors	Yes	No diagnosis	1	P. vivax	P. vivax	Closed	Llanchama	No	NA	NA	NA	NA	NA	NA	NA	803101	llanchama	NA	P3
1	Iquitos	Male	15 to 40	Secondary or higher	indoors	Yes	No diagnosis	0	Negative	P. vivax	Closed	Llanchama	No	NA	NA	NA	NA	NA	NA	NA	803102	llanchama	NA	P3
1	Iquitos	Male	15 to 40	None or primary	outdoors	Yes	Positive diagnosis	1	P. vivax	P. vivax	Closed	Llanchama	No	NA	NA	NA	NA	NA	NA	NA	803103	llanchama	NA	P3
0	Iquitos	Male	40 to 60	Secondary or higher	indoors	Yes	No diagnosis	0	Negative	Negative	Closed	Llanchama	No	NA	NA	NA	NA	NA	NA	NA	803104	llanchama	NA	P3
0	Iquitos	Male	15 to 40	Secondary or higher	indoors	Yes	No diagnosis	0	Negative	Negative	Closed	Llanchama	No	NA	NA	NA	NA	NA	NA	NA	803105	llanchama	NA	P3
0	Iquitos	Male	40 to 60	Secondary or higher	indoors	Yes	No diagnosis	0	Negative	Negative	Closed	Llanchama	No	NA	NA	NA	NA	NA	NA	NA	803106	llanchama	NA	P3
0	Iquitos	Male	40 to 60	Secondary or higher	outdoors	No	No diagnosis	0	Negative	Negative	Opened	Llanchama	Yes	More than one	Personal reasons	NA	NA	Hours	8	Iquitos city	803107	llanchama	No	P3
0	Iquitos	Male	40 to 60	Secondary or higher	outdoors	No	No diagnosis	0	Negative	Negative	Opened	Llanchama	Yes	More than one	Personal reasons	NA	NA	Hours	8	Iquitos city	803108	llanchama	No	P3
0	Iquitos	Male	40 to 60	None or primary	outdoors	No	No diagnosis	0	Negative	Negative	Opened	Llanchama	No	NA	NA	NA	NA	NA	NA	NA	803109	llanchama	NA	P3
0	Iquitos	Female	15 to 40	Secondary or higher	indoors	No	No diagnosis	0	Negative	Negative	Closed	Llanchama	No	NA	NA	NA	NA	NA	NA	NA	803126	llanchama	NA	P3
0	Iquitos	Female	15 to 40	None or primary	outdoors	No	No diagnosis	0	Negative	Negative	Closed	Llanchama	No	NA	NA	NA	NA	NA	NA	NA	803127	llanchama	NA	P3
0	Iquitos	Female	60 or older	None or primary	outdoors	No	No diagnosis	0	Negative	Negative	Closed	Llanchama	No	NA	NA	NA	NA	NA	NA	NA	803128	llanchama	NA	P3
0	Iquitos	Male	60 or older	None or primary	outdoors	No	Positive diagnosis	0	Negative	Negative	Closed	Llanchama	No	NA	NA	NA	NA	NA	NA	NA	803129	llanchama	NA	P3
0	Iquitos	Male	15 to 40	Secondary or higher	indoors	No	No diagnosis	0	Negative	Negative	Closed	Llanchama	Yes	One	Personal reasons	NA	NA	Hours	7	Iquitos city	803130	llanchama	No	P3
0	Iquitos	Male	15 to 40	Secondary or higher	indoors	Yes	No diagnosis	0	Negative	Negative	Closed	Santa Rita	Yes	One	Personal reasons	NA	NA	Days	NA	Others	267	santa rita	Yes	P3
0	Iquitos	Female	15 to 40	Secondary or higher	indoors	Yes	No diagnosis	0	Negative	Negative	Closed	Santa Rita	Yes	More than one	Personal reasons	NA	NA	Hours	3	Iquitos city	268	santa rita	No	P3
0	Iquitos	Male	60 or older	None or primary	outdoors	No	No diagnosis	0	Negative	Negative	Closed	Santa Rita	Yes	One	Personal reasons	NA	NA	Hours	3	Iquitos city	269	santa rita	No	P3
0	Iquitos	Male	40 to 60	Secondary or higher	indoors	Yes	No diagnosis	0	Negative	Negative	Closed	Santa Rita	Yes	More than one	Personal reasons	NA	NA	Days	NA	Iquitos city	270	santa rita	Yes	P3
0	Iquitos	Female	15 to 40	Secondary or higher	indoors	Yes	No diagnosis	0	Negative	Negative	Closed	Santa Rita	Yes	More than one	Personal reasons	NA	NA	Days	NA	Iquitos city	271	santa rita	Yes	P3
0	Iquitos	Female	60 or older	None or primary	outdoors	No	No diagnosis	0	Negative	Negative	Closed	Santa Rita	Yes	One	Personal reasons	NA	NA	Hours	2	Iquitos city	272	santa rita	No	P3
1	Iquitos	Female	60 or older	None or primary	outdoors	No	No diagnosis	0	Negative	P. falciparum	Closed	Santa Rita	Yes	One	Personal reasons	NA	NA	Hours	3	Iquitos city	273	santa rita	No	P3
0	Iquitos	Female	15 to 40	Secondary or higher	indoors	Yes	No diagnosis	0	Negative	Negative	Closed	Santa Rita	Yes	More than one	Personal reasons	NA	NA	Hours	3	Iquitos city	274	santa rita	No	P3
1	Iquitos	Female	15 to 40	Secondary or higher	indoors	No	No diagnosis	1	P. vivax	P. vivax	Closed	Santa Rita	No	NA	NA	NA	NA	NA	NA	NA	275	santa rita	NA	P3
1	Iquitos	Female	15 to 40	None or primary	indoors	Yes	No diagnosis	1	P. vivax	P. vivax	Closed	Santa Rita	Yes	More than one	Personal reasons	NA	NA	Hours	2	Iquitos city	276	santa rita	No	P3
0	Iquitos	Male	40 to 60	None or primary	outdoors	Yes	No diagnosis	0	Negative	Negative	Closed	Santa Rita	Yes	One	Recreation	NA	NA	Days	NA	Others	277	santa rita	Yes	P3
0	Iquitos	Female	40 to 60	None or primary	outdoors	Yes	No diagnosis	0	Negative	Negative	Closed	Santa Rita	Yes	More than one	Recreation	NA	NA	Days	NA	Others	278	santa rita	Yes	P3
0	Iquitos	Female	15 to 40	Secondary or higher	outdoors	No	No diagnosis	0	Negative	Negative	Closed	Santa Rita	Yes	More than one	Personal reasons	NA	NA	Hours	7	Iquitos city	280	santa rita	No	P3
0	Iquitos	Female	15 to 40	Secondary or higher	outdoors	No	No diagnosis	0	Negative	Negative	Closed	Santa Rita	Yes	More than one	Personal reasons	NA	NA	Hours	4	Iquitos city	283	santa rita	No	P3
0	Iquitos	Male	15 to 40	Secondary or higher	outdoors	Yes	No diagnosis	0	Negative	Negative	Closed	Santa Rita	No	NA	NA	NA	NA	NA	NA	NA	285	santa rita	NA	P3
0	Iquitos	Female	15 to 40	Secondary or higher	outdoors	No	No diagnosis	0	Negative	Negative	Closed	Santa Rita	No	NA	NA	NA	NA	NA	NA	NA	286	santa rita	NA	P3
0	Iquitos	Female	15 to 40	Secondary or higher	indoors	No	No diagnosis	0	Negative	Negative	Closed	Santa Rita	No	NA	NA	NA	NA	NA	NA	NA	287	santa rita	NA	P3
0	Iquitos	Female	60 or older	None or primary	outdoors	Yes	No diagnosis	0	Negative	Negative	Closed	Santa Rita	No	NA	NA	NA	NA	NA	NA	NA	288	santa rita	NA	P3
1	Iquitos	Male	60 or older	None or primary	outdoors	No	No diagnosis	1	P. vivax	P. vivax	Closed	Santa Rita	No	NA	NA	NA	NA	NA	NA	NA	289	santa rita	NA	P3
1	Iquitos	Female	15 to 40	Secondary or higher	outdoors	No	No diagnosis	0	Negative	P. falciparum	Closed	Santa Rita	No	NA	NA	NA	NA	NA	NA	NA	290	santa rita	NA	P3
1	Iquitos	Female	40 to 60	Secondary or higher	outdoors	Yes	No diagnosis	1	P. vivax	P. vivax	Closed	Santa Rita	No	NA	NA	NA	NA	NA	NA	NA	291	santa rita	NA	P3
0	Iquitos	Female	15 to 40	Secondary or higher	indoors	Yes	No diagnosis	0	Negative	Negative	Closed	Santa Rita	Yes	More than one	Personal reasons	NA	NA	Hours	3	Iquitos city	292	santa rita	No	P3
1	Iquitos	Female	40 to 60	Secondary or higher	indoors	No	No diagnosis	0	Negative	P. vivax	Closed	Santa Rita	Yes	More than one	Personal reasons	NA	NA	Hours	4	Iquitos city	293	santa rita	No	P3
0	Iquitos	Male	15 to 40	Secondary or higher	indoors	Yes	No diagnosis	0	Negative	Negative	Closed	Santa Rita	Yes	More than one	Personal reasons	NA	NA	Days	NA	Others	294	santa rita	Yes	P3
0	Iquitos	Female	15 to 40	Secondary or higher	indoors	Yes	No diagnosis	0	Negative	Negative	Closed	Santa Rita	Yes	More than one	Personal reasons	NA	NA	Hours	4	Iquitos city	296	santa rita	No	P3
1	Iquitos	Female	40 to 60	None or primary	outdoors	No	No diagnosis	0	Negative	P. vivax	Closed	Santa Rita	Yes	More than one	Personal reasons	NA	NA	Days	NA	Iquitos city	297	santa rita	Yes	P3
0	Iquitos	Female	15 to 40	Secondary or higher	indoors	No	No diagnosis	0	Negative	Negative	Closed	Santa Rita	No	NA	NA	NA	NA	NA	NA	NA	298	santa rita	NA	P3
1	Iquitos	Male	15 to 40	Secondary or higher	outdoors	No	No diagnosis	0	Negative	P. vivax	Closed	Santa Rita	Yes	More than one	Recreation	NA	NA	Hours	6	Iquitos city	299	santa rita	No	P3
0	Iquitos	Female	40 to 60	None or primary	outdoors	No	No diagnosis	0	Negative	Negative	Closed	Santa Rita	No	NA	NA	NA	NA	NA	NA	NA	300	santa rita	NA	P3
1	Iquitos	Female	40 to 60	Secondary or higher	outdoors	No	No diagnosis	0	Negative	P. vivax	Closed	Santa Rita	Yes	More than one	Personal reasons	NA	NA	Hours	5	Iquitos city	301	santa rita	No	P3
1	Iquitos	Female	15 to 40	Secondary or higher	outdoors	Yes	No diagnosis	0	Negative	P. vivax	Closed	Santa Rita	Yes	More than one	Personal reasons	NA	NA	Hours	4	Iquitos city	302	santa rita	No	P3
1	Iquitos	Male	40 to 60	None or primary	outdoors	Yes	No diagnosis	0	Negative	P. falciparum	Closed	Santa Rita	Yes	More than one	Personal reasons	NA	NA	Hours	5	Iquitos city	303	santa rita	No	P3
1	Iquitos	Male	40 to 60	Secondary or higher	outdoors	No	No diagnosis	1	P. vivax	Mixed infection	Closed	Santa Rita	Yes	More than one	Personal reasons	NA	NA	Hours	12	Others	304	santa rita	Yes	P3
0	Iquitos	Female	15 to 40	Secondary or higher	outdoors	No	Positive diagnosis	0	Negative	Negative	Closed	Santa Rita	Yes	More than one	Personal reasons	NA	NA	Hours	5	Iquitos city	305	santa rita	No	P3
0	Iquitos	Female	15 to 40	Secondary or higher	outdoors	No	No diagnosis	0	Negative	Negative	Closed	Santa Rita	Yes	More than one	Health seeking	NA	NA	Hours	6	Iquitos city	306	santa rita	No	P3
0	Iquitos	Female	60 or older	None or primary	outdoors	No	No diagnosis	0	Negative	Negative	Closed	Santa Rita	No	NA	NA	NA	NA	NA	NA	NA	307	santa rita	NA	P3
0	Iquitos	Female	15 to 40	Secondary or higher	outdoors	Yes	No diagnosis	0	Negative	Negative	Closed	Santa Rita	Yes	More than one	Personal reasons	NA	NA	Hours	4	Iquitos city	308	santa rita	No	P3
0	Iquitos	Male	15 to 40	Secondary or higher	indoors	Yes	No diagnosis	0	Negative	Negative	Closed	Santa Rita	Yes	More than one	Personal reasons	NA	NA	Hours	12	Others	309	santa rita	Yes	P3
1	Iquitos	Male	40 to 60	Secondary or higher	indoors	Yes	No diagnosis	1	P. vivax	P. vivax	Closed	Santa Rita	Yes	More than one	Personal reasons	NA	NA	Hours	5	Iquitos city	310	santa rita	No	P3
1	Iquitos	Female	40 to 60	None or primary	indoors	Yes	No diagnosis	0	Negative	P. vivax	Closed	Santa Rita	Yes	More than one	Personal reasons	NA	NA	Hours	5	Iquitos city	311	santa rita	No	P3
1	Iquitos	Male	15 to 40	Secondary or higher	indoors	No	No diagnosis	1	P. falciparum	P. falciparum	Closed	Santa Rita	Yes	More than one	Health seeking	NA	NA	Hours	7	Iquitos city	312	santa rita	No	P3
0	Iquitos	Male	40 to 60	Secondary or higher	indoors	Yes	No diagnosis	0	Negative	Negative	Closed	Santa Rita	Yes	One	Personal reasons	NA	NA	Days	NA	Others	313	santa rita	Yes	P3
1	Iquitos	Female	15 to 40	Secondary or higher	indoors	Yes	No diagnosis	0	Negative	Mixed infection	Closed	Santa Rita	Yes	One	Personal reasons	NA	NA	Days	NA	Others	314	santa rita	Yes	P3
0	Iquitos	Male	60 or older	None or primary	outdoors	No	No diagnosis	0	Negative	Negative	Closed	Santa Rita	No	NA	NA	NA	NA	NA	NA	NA	315	santa rita	NA	P3
0	Iquitos	Male	15 to 40	None or primary	outdoors	Yes	No diagnosis	0	Negative	Negative	Closed	Lupuna	No	NA	NA	NA	NA	NA	NA	NA	57	lupuna	NA	P3
0	Iquitos	Male	40 to 60	None or primary	outdoors	Yes	Positive diagnosis	0	Negative	Negative	Closed	Santa Rita	No	NA	NA	NA	NA	NA	NA	NA	316	santa rita	NA	P3
0	Iquitos	Male	60 or older	None or primary	outdoors	Yes	No diagnosis	0	Negative	Negative	Closed	Santa Rita	No	NA	NA	NA	NA	NA	NA	NA	317	santa rita	NA	P3
1	Iquitos	Female	60 or older	None or primary	indoors	No	Positive diagnosis	0	Negative	P. vivax	Closed	Santa Rita	No	NA	NA	NA	NA	NA	NA	NA	318	santa rita	NA	P3
0	Iquitos	Female	15 to 40	None or primary	outdoors	Yes	No diagnosis	0	Negative	Negative	Opened	Santa Rita	No	NA	NA	NA	NA	NA	NA	NA	319	santa rita	NA	P3
0	Iquitos	Male	60 or older	None or primary	outdoors	Yes	No diagnosis	0	Negative	Negative	Opened	Santa Rita	No	NA	NA	NA	NA	NA	NA	NA	320	santa rita	NA	P3
0	Iquitos	Female	15 to 40	None or primary	indoors	Yes	No diagnosis	0	Negative	Negative	Closed	Santa Rita	Yes	More than one	Personal reasons	NA	NA	Hours	6	Iquitos city	321	santa rita	No	P3
1	Iquitos	Female	15 to 40	Secondary or higher	indoors	No	Positive diagnosis	1	P. vivax	P. vivax	Closed	Santa Rita	No	NA	NA	NA	NA	NA	NA	NA	322	santa rita	NA	P3
0	Iquitos	Female	15 to 40	Secondary or higher	indoors	No	No diagnosis	0	Negative	Negative	Opened	Santa Rita	No	NA	NA	NA	NA	NA	NA	NA	323	santa rita	NA	P3
0	Iquitos	Male	60 or older	None or primary	outdoors	Yes	No diagnosis	0	Negative	Negative	Opened	Santa Rita	No	NA	NA	NA	NA	NA	NA	NA	324	santa rita	NA	P3
1	Iquitos	Female	15 to 40	Secondary or higher	indoors	No	No diagnosis	0	Negative	P. vivax	Opened	Santa Rita	No	NA	NA	NA	NA	NA	NA	NA	325	santa rita	NA	P3
0	Iquitos	Male	15 to 40	Secondary or higher	indoors	No	No diagnosis	0	Negative	Negative	Opened	Santa Rita	No	NA	NA	NA	NA	NA	NA	NA	326	santa rita	NA	P3
0	Iquitos	Female	60 or older	None or primary	indoors	No	No diagnosis	0	Negative	Negative	Opened	Santa Rita	No	NA	NA	NA	NA	NA	NA	NA	327	santa rita	NA	P3
0	Iquitos	Male	60 or older	Secondary or higher	outdoors	No	No diagnosis	0	Negative	Negative	Closed	Santa Rita	No	NA	NA	NA	NA	NA	NA	NA	328	santa rita	NA	P3
0	Iquitos	Female	40 to 60	None or primary	indoors	No	No diagnosis	0	Negative	Negative	Closed	Santa Rita	No	NA	NA	NA	NA	NA	NA	NA	122	santa rita	NA	P3
0	Iquitos	Male	40 to 60	Secondary or higher	indoors	Yes	No diagnosis	0	Negative	Negative	Closed	Santa Rita	No	NA	NA	NA	NA	NA	NA	NA	330	santa rita	NA	P3
0	Iquitos	Female	60 or older	None or primary	outdoors	Yes	No diagnosis	0	Negative	Negative	Opened	Santa Rita	No	NA	NA	NA	NA	NA	NA	NA	331	santa rita	NA	P3
0	Iquitos	Male	60 or older	None or primary	outdoors	No	No diagnosis	0	Negative	Negative	Opened	Santa Rita	No	NA	NA	NA	NA	NA	NA	NA	332	santa rita	NA	P3
0	Iquitos	Female	15 to 40	None or primary	indoors	Yes	No diagnosis	0	Negative	Negative	Opened	Santa Rita	No	NA	NA	NA	NA	NA	NA	NA	333	santa rita	NA	P3
1	Iquitos	Male	15 to 40	None or primary	indoors	Yes	No diagnosis	0	Negative	P. vivax	Opened	Santa Rita	No	NA	NA	NA	NA	NA	NA	NA	334	santa rita	NA	P3
0	Iquitos	Female	15 to 40	Secondary or higher	indoors	Yes	No diagnosis	0	Negative	Negative	Closed	Santa Rita	Yes	One	Economic reasons	NA	NA	Days	NA	Others	335	santa rita	Yes	P3
0	Iquitos	Male	60 or older	None or primary	outdoors	Yes	Positive diagnosis	0	Negative	Negative	Closed	Santa Rita	No	NA	NA	NA	NA	NA	NA	NA	336	santa rita	NA	P3
0	Iquitos	Female	60 or older	None or primary	indoors	No	No diagnosis	0	Negative	Negative	Closed	Santa Rita	No	NA	NA	NA	NA	NA	NA	NA	337	santa rita	NA	P3
0	Iquitos	Female	15 to 40	Secondary or higher	indoors	No	No diagnosis	0	Negative	Negative	Closed	Santa Rita	Yes	One	Personal reasons	NA	NA	Days	NA	Others	338	santa rita	Yes	P3
0	Iquitos	Male	40 to 60	Secondary or higher	indoors	Yes	No diagnosis	0	Negative	Negative	Closed	Santa Rita	No	NA	NA	NA	NA	NA	NA	NA	339	santa rita	NA	P3
0	Iquitos	Male	40 to 60	Secondary or higher	indoors	No	No diagnosis	0	Negative	Negative	Closed	Santa Rita	Yes	More than one	Personal reasons	NA	NA	Hours	2	Iquitos city	340	santa rita	No	P3
0	Iquitos	Female	40 to 60	Secondary or higher	indoors	No	No diagnosis	0	Negative	Negative	Closed	Santa Rita	Yes	More than one	Personal reasons	NA	NA	Hours	2	Iquitos city	341	santa rita	No	P3
0	Iquitos	Female	60 or older	None or primary	indoors	No	No diagnosis	0	Negative	Negative	Closed	Santa Rita	Yes	More than one	Personal reasons	NA	NA	Hours	2	Iquitos city	342	santa rita	No	P3
0	Iquitos	Female	40 to 60	None or primary	outdoors	No	No diagnosis	0	Negative	Negative	Closed	Santa Rita	Yes	One	Personal reasons	NA	NA	Hours	2	Iquitos city	343	santa rita	No	P3
0	Iquitos	Female	15 to 40	Secondary or higher	indoors	No	No diagnosis	0	Negative	Negative	Closed	Santa Rita	Yes	More than one	Economic reasons	NA	NA	Hours	4	Iquitos city	344	santa rita	No	P3
1	Iquitos	Female	40 to 60	None or primary	indoors	No	No diagnosis	0	Negative	P. falciparum	Closed	Santa Rita	No	NA	NA	NA	NA	NA	NA	NA	345	santa rita	NA	P3
0	Iquitos	Male	60 or older	None or primary	indoors	No	No diagnosis	0	Negative	Negative	Closed	Santa Rita	Yes	More than one	Personal reasons	NA	NA	Hours	12	Others	346	santa rita	Yes	P3
0	Iquitos	Female	15 to 40	Secondary or higher	indoors	No	No diagnosis	0	Negative	Negative	Closed	Santa Rita	No	NA	NA	NA	NA	NA	NA	NA	347	santa rita	NA	P3
0	Iquitos	Male	15 to 40	Secondary or higher	indoors	Yes	No diagnosis	0	Negative	Negative	Closed	Santa Rita	Yes	More than one	Personal reasons	NA	NA	Hours	8	Iquitos city	348	santa rita	No	P3
0	Iquitos	Male	15 to 40	Secondary or higher	outdoors	No	No diagnosis	0	Negative	Negative	Closed	Santa Rita	Yes	More than one	Recreation	NA	NA	Hours	5	Iquitos city	349	santa rita	No	P3
0	Iquitos	Female	15 to 40	Secondary or higher	indoors	No	No diagnosis	0	Negative	Negative	Closed	Santa Rita	No	NA	NA	NA	NA	NA	NA	NA	350	santa rita	NA	P3
1	Iquitos	Female	15 to 40	Secondary or higher	indoors	No	No diagnosis	0	Negative	P. vivax	Closed	Santa Rita	Yes	More than one	Health seeking	NA	NA	Hours	12	Iquitos city	351	santa rita	Yes	P3
1	Iquitos	Female	40 to 60	Secondary or higher	indoors	No	No diagnosis	0	Negative	P. falciparum	Closed	Santa Rita	No	NA	NA	NA	NA	NA	NA	NA	352	santa rita	NA	P3
1	Iquitos	Female	40 to 60	None or primary	outdoors	Yes	No diagnosis	0	Negative	Mixed infection	Closed	Santa Rita	No	NA	NA	NA	NA	NA	NA	NA	94b	santa rita	NA	P3
0	Iquitos	Female	40 to 60	Secondary or higher	indoors	No	No diagnosis	0	Negative	Negative	Closed	Santa Rita	No	NA	NA	NA	NA	NA	NA	NA	354	santa rita	NA	P3
1	Iquitos	Male	60 or older	None or primary	outdoors	No	No diagnosis	0	Negative	P. vivax	Closed	Santa Rita	Yes	More than one	Recreation	NA	NA	Hours	6	Iquitos city	355	santa rita	No	P3
1	Iquitos	Female	40 to 60	None or primary	outdoors	No	No diagnosis	0	Negative	P. vivax	Closed	Santa Rita	No	NA	NA	NA	NA	NA	NA	NA	356	santa rita	NA	P3
0	Iquitos	Male	15 to 40	Secondary or higher	outdoors	No	No diagnosis	0	Negative	Negative	Closed	Santa Rita	Yes	More than one	Recreation	NA	NA	Hours	6	Iquitos city	357	santa rita	No	P3
0	Iquitos	Female	15 to 40	Secondary or higher	outdoors	No	No diagnosis	0	Negative	Negative	Closed	Santa Rita	Yes	More than one	Personal reasons	NA	NA	Hours	6	Iquitos city	358	santa rita	No	P3
1	Iquitos	Male	60 or older	Secondary or higher	outdoors	No	No diagnosis	1	P. falciparum	P. falciparum	Closed	Santa Rita	Yes	More than one	Recreation	NA	NA	Hours	12	Iquitos city	359	santa rita	Yes	P3
0	Iquitos	Female	60 or older	None or primary	outdoors	No	Positive diagnosis	0	Negative	Negative	Closed	Santa Rita	Yes	More than one	Recreation	NA	NA	Hours	12	Iquitos city	360	santa rita	Yes	P3
0	Iquitos	Female	40 to 60	None or primary	outdoors	No	No diagnosis	0	Negative	Negative	Closed	Santa Rita	Yes	More than one	Recreation	NA	NA	Hours	4	Iquitos city	361	santa rita	No	P3
1	Iquitos	Female	15 to 40	None or primary	indoors	No	No diagnosis	1	P. vivax	P. vivax	Closed	Santa Rita	Yes	More than one	Recreation	NA	NA	Hours	5	Iquitos city	362	santa rita	No	P3
0	Iquitos	Female	40 to 60	Secondary or higher	indoors	No	No diagnosis	0	Negative	Negative	Closed	Santa Rita	Yes	More than one	Recreation	NA	NA	Hours	3	Iquitos city	363	santa rita	No	P3
0	Iquitos	Female	15 to 40	Secondary or higher	indoors	No	No diagnosis	0	Negative	Negative	Closed	Santa Rita	No	NA	NA	NA	NA	NA	NA	NA	364	santa rita	NA	P3
0	Iquitos	Female	40 to 60	Secondary or higher	indoors	Yes	No diagnosis	0	Negative	Negative	Opened	Santa Rita	No	NA	NA	NA	NA	NA	NA	NA	365	santa rita	NA	P3
1	Iquitos	Female	40 to 60	None or primary	indoors	Yes	No diagnosis	0	Negative	P. vivax	Closed	Santa Rita	No	NA	NA	NA	NA	NA	NA	NA	366	santa rita	NA	P3
0	Iquitos	Female	60 or older	None or primary	indoors	Yes	No diagnosis	0	Negative	Negative	Closed	Santa Rita	No	NA	NA	NA	NA	NA	NA	NA	367	santa rita	NA	P3
1	Iquitos	Male	60 or older	None or primary	indoors	Yes	No diagnosis	0	Negative	P. falciparum	Closed	Santa Rita	No	NA	NA	NA	NA	NA	NA	NA	368	santa rita	NA	P3
1	Iquitos	Male	60 or older	None or primary	indoors	Yes	No diagnosis	1	Mixed	Mixed infection	Closed	Santa Rita	No	NA	NA	NA	NA	NA	NA	NA	369	santa rita	NA	P3
1	Iquitos	Female	40 to 60	None or primary	indoors	Yes	No diagnosis	0	Negative	P. falciparum	Closed	Lupuna	No	NA	NA	NA	NA	NA	NA	NA	8	lupuna	NA	P3
0	Iquitos	Female	15 to 40	None or primary	indoors	No	No diagnosis	0	Negative	Negative	Closed	Lupuna	No	NA	NA	NA	NA	NA	NA	NA	140	lupuna	NA	P3
1	Iquitos	Female	40 to 60	None or primary	indoors	No	No diagnosis	0	Negative	Mixed infection	Closed	Lupuna	No	NA	NA	NA	NA	NA	NA	NA	102	lupuna	NA	P3
0	Iquitos	Female	15 to 40	Secondary or higher	indoors	No	No diagnosis	0	Negative	Negative	Closed	Lupuna	No	NA	NA	NA	NA	NA	NA	NA	142	lupuna	NA	P3
0	Iquitos	Female	15 to 40	Secondary or higher	indoors	Yes	No diagnosis	0	Negative	Negative	Closed	Lupuna	No	NA	NA	NA	NA	NA	NA	NA	143	lupuna	NA	P3
1	Iquitos	Female	15 to 40	Secondary or higher	indoors	No	No diagnosis	1	P. vivax	P. vivax	Closed	Lupuna	No	NA	NA	NA	NA	NA	NA	NA	144	lupuna	NA	P3
0	Iquitos	Male	60 or older	None or primary	indoors	No	No diagnosis	0	Negative	Negative	Closed	Lupuna	No	NA	NA	NA	NA	NA	NA	NA	124	lupuna	NA	P3
0	Iquitos	Female	40 to 60	None or primary	indoors	Yes	No diagnosis	0	Negative	Negative	Closed	Lupuna	No	NA	NA	NA	NA	NA	NA	NA	146	lupuna	NA	P3
1	Iquitos	Female	15 to 40	Secondary or higher	indoors	No	No diagnosis	0	Negative	P. vivax	Closed	Lupuna	No	NA	NA	NA	NA	NA	NA	NA	105	lupuna	NA	P3
0	Iquitos	Female	15 to 40	Secondary or higher	indoors	No	No diagnosis	0	Negative	Negative	Closed	Lupuna	No	NA	NA	NA	NA	NA	NA	NA	148	lupuna	NA	P3
0	Iquitos	Female	60 or older	None or primary	indoors	No	No diagnosis	0	Negative	Negative	Closed	Lupuna	No	NA	NA	NA	NA	NA	NA	NA	100	lupuna	NA	P3
1	Iquitos	Female	15 to 40	None or primary	indoors	No	No diagnosis	0	Negative	P. vivax	Closed	Lupuna	No	NA	NA	NA	NA	NA	NA	NA	150	lupuna	NA	P3
0	Iquitos	Female	15 to 40	None or primary	indoors	No	No diagnosis	0	Negative	Negative	Closed	Lupuna	No	NA	NA	NA	NA	NA	NA	NA	15	lupuna	NA	P3
1	Iquitos	Female	15 to 40	Secondary or higher	indoors	No	No diagnosis	1	P. vivax	P. vivax	Closed	Lupuna	No	NA	NA	NA	NA	NA	NA	NA	152	lupuna	NA	P3
1	Iquitos	Male	15 to 40	Secondary or higher	indoors	No	No diagnosis	1	P. vivax	P. vivax	Closed	Lupuna	No	NA	NA	NA	NA	NA	NA	NA	153	lupuna	NA	P3
1	Iquitos	Female	60 or older	None or primary	indoors	No	No diagnosis	0	Negative	P. vivax	Closed	Santa Rita	No	NA	NA	NA	NA	NA	NA	NA	154	santa rita	NA	P3
1	Iquitos	Male	15 to 40	Secondary or higher	outdoors	No	No diagnosis	0	Negative	P. vivax	Closed	Santa Rita	No	NA	NA	NA	NA	NA	NA	NA	155	santa rita	NA	P3
1	Iquitos	Female	15 to 40	Secondary or higher	outdoors	No	No diagnosis	0	Negative	P. vivax	Closed	Santa Rita	No	NA	NA	NA	NA	NA	NA	NA	156	santa rita	NA	P3
0	Iquitos	Female	15 to 40	Secondary or higher	indoors	No	No diagnosis	0	Negative	Negative	Closed	Lupuna	No	NA	NA	NA	NA	NA	NA	NA	93	lupuna	NA	P3
0	Iquitos	Female	15 to 40	None or primary	indoors	No	No diagnosis	0	Negative	Negative	Closed	Lupuna	No	NA	NA	NA	NA	NA	NA	NA	94	lupuna	NA	P3
1	Iquitos	Male	40 to 60	None or primary	outdoors	No	No diagnosis	1	P. vivax	P. vivax	Closed	Lupuna	No	NA	NA	NA	NA	NA	NA	NA	159	lupuna	NA	P3
1	Iquitos	Female	15 to 40	Secondary or higher	indoors	No	No diagnosis	0	Negative	P. falciparum	Closed	Lupuna	No	NA	NA	NA	NA	NA	NA	NA	160	lupuna	NA	P3
0	Iquitos	Female	15 to 40	None or primary	indoors	No	No diagnosis	1	P. vivax	Negative	Closed	Lupuna	No	NA	NA	NA	NA	NA	NA	NA	68	lupuna	NA	P3
1	Iquitos	Male	15 to 40	Secondary or higher	outdoors	No	No diagnosis	0	Negative	P. vivax	Closed	Lupuna	No	NA	NA	NA	NA	NA	NA	NA	162	lupuna	NA	P3
0	Iquitos	Male	15 to 40	None or primary	outdoors	No	No diagnosis	0	Negative	Negative	Closed	Lupuna	No	NA	NA	NA	NA	NA	NA	NA	163	lupuna	NA	P3
0	Iquitos	Male	40 to 60	None or primary	outdoors	No	No diagnosis	0	Negative	Negative	Closed	Lupuna	No	NA	NA	NA	NA	NA	NA	NA	164	lupuna	NA	P3
0	Iquitos	Male	40 to 60	None or primary	outdoors	No	No diagnosis	0	Negative	Negative	Closed	Lupuna	No	NA	NA	NA	NA	NA	NA	NA	65	lupuna	NA	P3
0	Iquitos	Female	40 to 60	None or primary	outdoors	No	No diagnosis	0	Negative	Negative	Closed	Lupuna	No	NA	NA	NA	NA	NA	NA	NA	66	lupuna	NA	P3
0	Iquitos	Female	15 to 40	Secondary or higher	outdoors	No	No diagnosis	0	Negative	Negative	Closed	Lupuna	No	NA	NA	NA	NA	NA	NA	NA	167	lupuna	NA	P3
1	Iquitos	Female	15 to 40	None or primary	indoors	No	No diagnosis	1	P. vivax	P. vivax	Closed	Lupuna	No	NA	NA	NA	NA	NA	NA	NA	90	lupuna	NA	P3
0	Iquitos	Male	60 or older	Secondary or higher	outdoors	No	Positive diagnosis	0	Negative	Negative	Closed	Lupuna	No	NA	NA	NA	NA	NA	NA	NA	91	lupuna	NA	P3
0	Iquitos	Female	40 to 60	None or primary	indoors	No	No diagnosis	0	Negative	Negative	Closed	Lupuna	No	NA	NA	NA	NA	NA	NA	NA	92	lupuna	NA	P3
0	Iquitos	Male	15 to 40	Secondary or higher	indoors	No	No diagnosis	0	Negative	Negative	Closed	Lupuna	No	NA	NA	NA	NA	NA	NA	NA	171	lupuna	NA	P3
0	Iquitos	Male	40 to 60	Secondary or higher	outdoors	No	No diagnosis	0	Negative	Negative	Closed	Lupuna	No	NA	NA	NA	NA	NA	NA	NA	54	lupuna	NA	P3
0	Iquitos	Female	15 to 40	None or primary	indoors	No	No diagnosis	0	Negative	Negative	Closed	Lupuna	No	NA	NA	NA	NA	NA	NA	NA	4	lupuna	NA	P3
0	Iquitos	Female	60 or older	None or primary	outdoors	Yes	No diagnosis	0	Negative	Negative	Closed	Santa Rita	No	NA	NA	NA	NA	NA	NA	NA	174	santa rita	NA	P3
1	Iquitos	Male	60 or older	Secondary or higher	outdoors	Yes	No diagnosis	0	Negative	P. vivax	Closed	Santa Rita	No	NA	NA	NA	NA	NA	NA	NA	175	santa rita	NA	P3
1	Iquitos	Female	15 to 40	None or primary	indoors	No	No diagnosis	0	Negative	P. vivax	Closed	Santa Rita	No	NA	NA	NA	NA	NA	NA	NA	176	santa rita	NA	P3
1	Iquitos	Male	15 to 40	Secondary or higher	indoors	Yes	No diagnosis	1	P. vivax	Mixed infection	Closed	Santa Rita	Yes	More than one	Personal reasons	NA	NA	Minutes	NA	Iquitos city	177	santa rita	No	P3
0	Iquitos	Female	15 to 40	None or primary	indoors	No	No diagnosis	0	Negative	Negative	Closed	Lupuna	No	NA	NA	NA	NA	NA	NA	NA	89	lupuna	NA	P3
0	Iquitos	Female	60 or older	None or primary	indoors	No	No diagnosis	0	Negative	Negative	Closed	Lupuna	No	NA	NA	NA	NA	NA	NA	NA	88	lupuna	NA	P3
0	Iquitos	Male	60 or older	None or primary	outdoors	No	No diagnosis	0	Negative	Negative	Closed	Lupuna	No	NA	NA	NA	NA	NA	NA	NA	113	lupuna	NA	P3
0	Iquitos	Female	40 to 60	None or primary	indoors	No	No diagnosis	0	Negative	Negative	Closed	Lupuna	No	NA	NA	NA	NA	NA	NA	NA	109	lupuna	NA	P3
0	Iquitos	Female	60 or older	None or primary	indoors	No	No diagnosis	0	Negative	Negative	Closed	Lupuna	No	NA	NA	NA	NA	NA	NA	NA	85	lupuna	NA	P3
1	Iquitos	Male	60 or older	None or primary	outdoors	No	No diagnosis	0	Negative	P. vivax	Closed	Lupuna	No	NA	NA	NA	NA	NA	NA	NA	84	lupuna	NA	P3
0	Iquitos	Female	60 or older	None or primary	indoors	No	No diagnosis	0	Negative	Negative	Closed	Lupuna	No	NA	NA	NA	NA	NA	NA	NA	40	lupuna	NA	P3
0	Iquitos	Female	15 to 40	None or primary	indoors	No	Positive diagnosis	0	Negative	Negative	Closed	Lupuna	No	NA	NA	NA	NA	NA	NA	NA	44	lupuna	NA	P3
0	Iquitos	Female	40 to 60	None or primary	indoors	Yes	No diagnosis	0	Negative	Negative	Closed	Lupuna	No	NA	NA	NA	NA	NA	NA	NA	21	lupuna	NA	P3
0	Iquitos	Female	15 to 40	None or primary	indoors	Yes	No diagnosis	0	Negative	Negative	Closed	Lupuna	No	NA	NA	NA	NA	NA	NA	NA	117	lupuna	NA	P3
0	Iquitos	Male	15 to 40	None or primary	indoors	Yes	No diagnosis	0	Negative	Negative	Closed	Lupuna	No	NA	NA	NA	NA	NA	NA	NA	116	lupuna	NA	P3
0	Iquitos	Male	40 to 60	None or primary	outdoors	Yes	No diagnosis	0	Negative	Negative	Opened	Lupuna	No	NA	NA	NA	NA	NA	NA	NA	130	lupuna	NA	P3
0	Iquitos	Female	40 to 60	None or primary	outdoors	Yes	No diagnosis	0	Negative	Negative	Opened	Lupuna	No	NA	NA	NA	NA	NA	NA	NA	22	lupuna	NA	P3
0	Iquitos	Female	40 to 60	None or primary	indoors	No	No diagnosis	0	Negative	Negative	Closed	Lupuna	No	NA	NA	NA	NA	NA	NA	NA	24	lupuna	NA	P3
1	Iquitos	Male	15 to 40	None or primary	outdoors	Yes	No diagnosis	1	P. vivax	P. vivax	Closed	Lupuna	No	NA	NA	NA	NA	NA	NA	NA	192	lupuna	NA	P3
1	Iquitos	Female	40 to 60	Secondary or higher	indoors	No	No diagnosis	0	Negative	P. falciparum	Closed	Lupuna	No	NA	NA	NA	NA	NA	NA	NA	80	lupuna	NA	P3
1	Iquitos	Female	60 or older	None or primary	indoors	No	No diagnosis	0	Negative	Mixed infection	Closed	Lupuna	No	NA	NA	NA	NA	NA	NA	NA	83	lupuna	NA	P3
0	Iquitos	Male	60 or older	Secondary or higher	indoors	No	No diagnosis	0	Negative	Negative	Closed	Lupuna	No	NA	NA	NA	NA	NA	NA	NA	81	lupuna	NA	P3
0	Iquitos	Female	15 to 40	Secondary or higher	indoors	No	No diagnosis	0	Negative	Negative	Closed	Lupuna	No	NA	NA	NA	NA	NA	NA	NA	119	lupuna	NA	P3
1	Iquitos	Male	40 to 60	Secondary or higher	indoors	NA	No diagnosis	0	Negative	P. vivax	Closed	Lupuna	No	NA	NA	NA	NA	NA	NA	NA	69	lupuna	NA	P3
0	Iquitos	Female	40 to 60	Secondary or higher	outdoors	No	No diagnosis	0	Negative	Negative	Closed	Lupuna	No	NA	NA	NA	NA	NA	NA	NA	70	lupuna	NA	P3
0	Iquitos	Female	15 to 40	Secondary or higher	outdoors	No	Positive diagnosis	0	Negative	Negative	Closed	Lupuna	Yes	More than one	Personal reasons	NA	NA	Hours	3	Iquitos city	95	lupuna	No	P3
0	Iquitos	Male	40 to 60	Secondary or higher	outdoors	Yes	No diagnosis	0	Negative	Negative	Closed	Lupuna	Yes	More than one	Personal reasons	NA	NA	Hours	5	Iquitos city	30	lupuna	No	P3
1	Iquitos	Male	60 or older	Secondary or higher	outdoors	Yes	No diagnosis	1	P. vivax	P. vivax	Closed	Lupuna	Yes	More than one	Personal reasons	NA	NA	Hours	3	Iquitos city	128	lupuna	No	P3
0	Iquitos	Female	40 to 60	None or primary	outdoors	No	No diagnosis	0	Negative	Negative	Closed	Lupuna	Yes	More than one	Personal reasons	NA	NA	Hours	5	Iquitos city	129	lupuna	No	P3
1	Iquitos	Male	15 to 40	Secondary or higher	indoors	No	No diagnosis	0	Negative	P. vivax	Closed	Lupuna	No	NA	NA	NA	NA	NA	NA	NA	203	lupuna	NA	P3
0	Iquitos	Female	15 to 40	Secondary or higher	outdoors	No	No diagnosis	0	Negative	Negative	Closed	Lupuna	Yes	One	Recreation	NA	NA	Hours	7	Iquitos city	53	lupuna	No	P3
0	Iquitos	Female	15 to 40	None or primary	outdoors	No	No diagnosis	0	Negative	Negative	Closed	Lupuna	Yes	More than one	Personal reasons	NA	NA	Hours	2	Iquitos city	205	lupuna	No	P3
1	Iquitos	Male	40 to 60	Secondary or higher	outdoors	No	No diagnosis	0	Negative	P. vivax	Closed	Lupuna	Yes	More than one	Personal reasons	NA	NA	Hours	2	Iquitos city	206	lupuna	No	P3
0	Iquitos	Female	40 to 60	None or primary	outdoors	Yes	No diagnosis	0	Negative	Negative	Closed	Lupuna	Yes	More than one	Personal reasons	NA	NA	Hours	3	Iquitos city	207	lupuna	No	P3
1	Iquitos	Male	40 to 60	None or primary	outdoors	Yes	No diagnosis	0	Negative	P. falciparum	Closed	Lupuna	Yes	More than one	Personal reasons	NA	NA	Hours	4	Iquitos city	45	lupuna	No	P3
0	Iquitos	Male	40 to 60	None or primary	outdoors	No	Positive diagnosis	0	Negative	Negative	Closed	Lupuna	Yes	More than one	Personal reasons	NA	NA	Hours	5	Iquitos city	111	lupuna	No	P3
1	Iquitos	Male	15 to 40	Secondary or higher	outdoors	No	No diagnosis	0	Negative	P. vivax	Closed	Lupuna	No	NA	NA	NA	NA	NA	NA	NA	210	lupuna	NA	P3
0	Iquitos	Male	60 or older	None or primary	indoors	No	No diagnosis	0	Negative	Negative	Closed	Lupuna	No	NA	NA	NA	NA	NA	NA	NA	99	lupuna	NA	P3
0	Iquitos	Male	40 to 60	None or primary	indoors	Yes	No diagnosis	0	Negative	Negative	Closed	Lupuna	No	NA	NA	NA	NA	NA	NA	NA	103	lupuna	NA	P3
1	Iquitos	Female	15 to 40	Secondary or higher	outdoors	No	No diagnosis	0	Negative	P. vivax	Closed	Lupuna	No	NA	NA	NA	NA	NA	NA	NA	58	lupuna	NA	P3
0	Iquitos	Female	15 to 40	Secondary or higher	outdoors	No	No diagnosis	0	Negative	Negative	Closed	Lupuna	Yes	One	Others	NA	NA	Days	NA	Others	214	lupuna	Yes	P3
0	Iquitos	Male	15 to 40	Secondary or higher	indoors	Yes	No diagnosis	0	Negative	Negative	Closed	Lupuna	Yes	More than one	Personal reasons	NA	NA	Hours	6	Iquitos city	59	lupuna	No	P3
0	Iquitos	Female	15 to 40	Secondary or higher	outdoors	No	No diagnosis	0	Negative	Negative	Closed	Lupuna	Yes	More than one	Personal reasons	NA	NA	Hours	5	Iquitos city	77	lupuna	No	P3
0	Iquitos	Female	40 to 60	None or primary	outdoors	No	No diagnosis	0	Negative	Negative	Closed	Lupuna	Yes	One	Personal reasons	NA	NA	Hours	5	Iquitos city	49	lupuna	No	P3
0	Iquitos	Male	60 or older	None or primary	outdoors	No	No diagnosis	0	Negative	Negative	Closed	Lupuna	No	NA	NA	NA	NA	NA	NA	NA	218	lupuna	NA	P3
0	Iquitos	Male	40 to 60	None or primary	outdoors	No	No diagnosis	0	Negative	Negative	Closed	Lupuna	No	NA	NA	NA	NA	NA	NA	NA	219	lupuna	NA	P3
0	Iquitos	Female	15 to 40	Secondary or higher	indoors	No	No diagnosis	0	Negative	Negative	Closed	Lupuna	No	NA	NA	NA	NA	NA	NA	NA	47	lupuna	NA	P3
1	Iquitos	Female	40 to 60	None or primary	outdoors	No	No diagnosis	0	Negative	P. vivax	Closed	Lupuna	Yes	More than one	Personal reasons	NA	NA	Hours	4	Iquitos city	106	lupuna	No	P3
1	Iquitos	Female	15 to 40	Secondary or higher	indoors	No	No diagnosis	0	Negative	P. falciparum	Closed	Lupuna	Yes	One	Recreation	NA	NA	Hours	6	Iquitos city	33	lupuna	No	P3
1	Iquitos	Female	40 to 60	None or primary	indoors	No	No diagnosis	1	P. vivax	P. vivax	Closed	Lupuna	No	NA	NA	NA	NA	NA	NA	NA	134	lupuna	NA	P3
0	Iquitos	Female	40 to 60	Secondary or higher	indoors	No	No diagnosis	0	Negative	Negative	Closed	Lupuna	Yes	More than one	Recreation	NA	NA	Hours	7	Iquitos city	127	lupuna	No	P3
0	Iquitos	Male	15 to 40	Secondary or higher	indoors	No	No diagnosis	0	Negative	Negative	Closed	Lupuna	No	NA	NA	NA	NA	NA	NA	NA	225	lupuna	NA	P3
1	Iquitos	Male	15 to 40	Secondary or higher	outdoors	Yes	No diagnosis	0	Negative	Mixed infection	Closed	Lupuna	Yes	More than one	Personal reasons	NA	NA	Days	NA	Others	226	lupuna	Yes	P3
1	Iquitos	Male	15 to 40	Secondary or higher	outdoors	No	No diagnosis	0	Negative	P. vivax	Closed	Lupuna	No	NA	NA	NA	NA	NA	NA	NA	97	lupuna	NA	P3
0	Iquitos	Female	15 to 40	Secondary or higher	outdoors	No	No diagnosis	0	Negative	Negative	Closed	Lupuna	No	NA	NA	NA	NA	NA	NA	NA	98	lupuna	NA	P3
1	Iquitos	Female	40 to 60	Secondary or higher	outdoors	No	No diagnosis	1	P. falciparum	P. falciparum	Closed	Lupuna	Yes	More than one	Personal reasons	NA	NA	Hours	4	Iquitos city	52	lupuna	No	P3
0	Iquitos	Male	40 to 60	Secondary or higher	outdoors	No	No diagnosis	0	Negative	Negative	Closed	Lupuna	No	NA	NA	NA	NA	NA	NA	NA	86	lupuna	NA	P3
1	Iquitos	Female	40 to 60	None or primary	indoors	No	No diagnosis	0	Negative	P. vivax	Closed	Lupuna	No	NA	NA	NA	NA	NA	NA	NA	87	lupuna	NA	P3
1	Iquitos	Female	60 or older	None or primary	indoors	No	No diagnosis	0	Negative	P. vivax	Closed	Lupuna	No	NA	NA	NA	NA	NA	NA	NA	115	lupuna	NA	P3
0	Iquitos	Male	60 or older	None or primary	outdoors	No	No diagnosis	0	Negative	Negative	Closed	Lupuna	No	NA	NA	NA	NA	NA	NA	NA	62	lupuna	NA	P3
0	Iquitos	Male	40 to 60	None or primary	outdoors	No	No diagnosis	0	Negative	Negative	Closed	Lupuna	No	NA	NA	NA	NA	NA	NA	NA	234	lupuna	NA	P3
1	Iquitos	Female	40 to 60	None or primary	indoors	No	No diagnosis	0	Negative	P. vivax	Closed	Lupuna	No	NA	NA	NA	NA	NA	NA	NA	235	lupuna	NA	P3
0	Iquitos	Male	60 or older	Secondary or higher	outdoors	No	No diagnosis	0	Negative	Negative	Closed	Lupuna	No	NA	NA	NA	NA	NA	NA	NA	28	lupuna	NA	P3
0	Iquitos	Female	60 or older	None or primary	indoors	No	No diagnosis	0	Negative	Negative	Closed	Lupuna	No	NA	NA	NA	NA	NA	NA	NA	29	lupuna	NA	P3
0	Iquitos	Female	60 or older	None or primary	indoors	No	No diagnosis	0	Negative	Negative	Closed	Lupuna	No	NA	NA	NA	NA	NA	NA	NA	27	lupuna	NA	P3
1	Iquitos	Male	15 to 40	None or primary	indoors	No	No diagnosis	1	P. vivax	P. vivax	Closed	Lupuna	No	NA	NA	NA	NA	NA	NA	NA	239	lupuna	NA	P3
0	Iquitos	Male	60 or older	None or primary	indoors	No	No diagnosis	0	Negative	Negative	Closed	Lupuna	No	NA	NA	NA	NA	NA	NA	NA	19	lupuna	NA	P3
1	Iquitos	Female	60 or older	None or primary	outdoors	Yes	No diagnosis	0	Negative	P. vivax	Closed	Lupuna	Yes	One	Personal reasons	NA	NA	Hours	7	Iquitos city	20	lupuna	No	P3
0	Iquitos	Male	40 to 60	None or primary	outdoors	No	No diagnosis	0	Negative	Negative	Closed	Lupuna	Yes	More than one	Others	NA	NA	Hours	6	Iquitos city	243	lupuna	No	P3
1	Iquitos	Male	15 to 40	Secondary or higher	indoors	No	No diagnosis	1	P. falciparum	P. falciparum	Closed	Lupuna	No	NA	NA	NA	NA	NA	NA	NA	244	lupuna	NA	P3
0	Iquitos	Male	40 to 60	Secondary or higher	indoors	Yes	No diagnosis	0	Negative	Negative	Closed	Lupuna	Yes	More than one	Personal reasons	NA	NA	Hours	6	Iquitos city	245	lupuna	No	P3
0	Iquitos	Male	15 to 40	Secondary or higher	outdoors	No	No diagnosis	0	Negative	Negative	Closed	Lupuna	No	NA	NA	NA	NA	NA	NA	NA	246	lupuna	NA	P3
1	Iquitos	Male	15 to 40	Secondary or higher	outdoors	No	No diagnosis	1	P. vivax	P. vivax	Closed	Lupuna	No	NA	NA	NA	NA	NA	NA	NA	247	lupuna	NA	P3
1	Iquitos	Male	15 to 40	Secondary or higher	indoors	No	No diagnosis	1	P. vivax	P. vivax	Closed	Lupuna	No	NA	NA	NA	NA	NA	NA	NA	248	lupuna	NA	P3
0	Iquitos	Female	40 to 60	None or primary	indoors	No	No diagnosis	0	Negative	Negative	Closed	Lupuna	No	NA	NA	NA	NA	NA	NA	NA	12	lupuna	NA	P3
1	Iquitos	Male	40 to 60	None or primary	outdoors	Yes	No diagnosis	0	Negative	P. falciparum	Closed	Lupuna	No	NA	NA	NA	NA	NA	NA	NA	250	lupuna	NA	P3
0	Iquitos	Male	15 to 40	Secondary or higher	indoors	Yes	No diagnosis	0	Negative	Negative	Closed	Lupuna	Yes	One	Personal reasons	NA	NA	Days	NA	Others	14	lupuna	Yes	P3
1	Iquitos	Male	60 or older	None or primary	outdoors	Yes	No diagnosis	0	Negative	P. vivax	Closed	Lupuna	No	NA	NA	NA	NA	NA	NA	NA	43	lupuna	NA	P3
1	Iquitos	Female	15 to 40	Secondary or higher	indoors	No	No diagnosis	0	Negative	P. vivax	Closed	Lupuna	No	NA	NA	NA	NA	NA	NA	NA	41	lupuna	NA	P3
0	Iquitos	Female	40 to 60	None or primary	indoors	No	No diagnosis	0	Negative	Negative	Closed	Lupuna	No	NA	NA	NA	NA	NA	NA	NA	254	lupuna	NA	P3
0	Iquitos	Female	40 to 60	None or primary	outdoors	Yes	No diagnosis	0	Negative	Negative	Closed	Lupuna	No	NA	NA	NA	NA	NA	NA	NA	255	lupuna	NA	P3
0	Iquitos	Male	40 to 60	None or primary	outdoors	Yes	No diagnosis	0	Negative	Negative	Closed	Lupuna	No	NA	NA	NA	NA	NA	NA	NA	256	lupuna	NA	P3
1	Iquitos	Male	15 to 40	Secondary or higher	outdoors	Yes	No diagnosis	1	P. vivax	P. vivax	Closed	Lupuna	No	NA	NA	NA	NA	NA	NA	NA	62b	lupuna	NA	P3
0	Iquitos	Male	40 to 60	Secondary or higher	outdoors	Yes	No diagnosis	0	Negative	Negative	Closed	Lupuna	No	NA	NA	NA	NA	NA	NA	NA	7	lupuna	NA	P3
0	Iquitos	Male	40 to 60	Secondary or higher	indoors	Yes	No diagnosis	0	Negative	Negative	Closed	Lupuna	No	NA	NA	NA	NA	NA	NA	NA	259	lupuna	NA	P3
0	Iquitos	Female	40 to 60	None or primary	indoors	No	No diagnosis	0	Negative	Negative	Closed	Lupuna	No	NA	NA	NA	NA	NA	NA	NA	37	lupuna	NA	P3
0	Iquitos	Female	60 or older	None or primary	indoors	Yes	No diagnosis	0	Negative	Negative	Closed	Lupuna	Yes	More than one	Personal reasons	NA	NA	Hours	7	Iquitos city	261	lupuna	No	P3
0	Iquitos	Male	60 or older	None or primary	indoors	No	No diagnosis	0	Negative	Negative	Closed	Lupuna	No	NA	NA	NA	NA	NA	NA	NA	262	lupuna	NA	P3
0	Iquitos	Male	60 or older	None or primary	outdoors	No	No diagnosis	0	Negative	Negative	Closed	Lupuna	No	NA	NA	NA	NA	NA	NA	NA	64	lupuna	NA	P3
1	Iquitos	Male	40 to 60	Secondary or higher	outdoors	No	No diagnosis	0	Negative	P. vivax	Closed	Lupuna	No	NA	NA	NA	NA	NA	NA	NA	120	lupuna	NA	P3
0	Iquitos	Male	40 to 60	Secondary or higher	indoors	No	No diagnosis	0	Negative	Negative	Closed	Lupuna	No	NA	NA	NA	NA	NA	NA	NA	265	lupuna	NA	P3
0	Iquitos	Female	15 to 40	None or primary	indoors	No	Positive diagnosis	0	Negative	Negative	Closed	Lupuna	No	NA	NA	NA	NA	NA	NA	NA	1	lupuna	NA	P3
0	Iquitos	Female	40 to 60	Secondary or higher	outdoors	Yes	No diagnosis	0	Negative	Negative	Closed	Santa Rita	No	NA	NA	NA	NA	NA	NA	NA	70	santa rita	NA	P3
0	Iquitos	Male	40 to 60	None or primary	outdoors	Yes	No diagnosis	0	Negative	Negative	Closed	Santa Rita	No	NA	NA	NA	NA	NA	NA	NA	375	santa rita	NA	P3
0	Iquitos	Male	40 to 60	Secondary or higher	indoors	Yes	No diagnosis	0	Negative	Negative	Closed	Santa Rita	No	NA	NA	NA	NA	NA	NA	NA	69	santa rita	NA	P3
0	Iquitos	Male	40 to 60	None or primary	outdoors	No	No diagnosis	0	Negative	Negative	Closed	Santa Rita	Yes	One	Economic reasons	6	NA	Hours	5	Iquitos city	164	santa rita	No	P3
0	Iquitos	Female	15 to 40	None or primary	outdoors	No	No diagnosis	0	Negative	Negative	Closed	Santa Rita	No	NA	NA	NA	NA	NA	NA	NA	94	santa rita	NA	P3
0	Iquitos	Female	60 or older	None or primary	indoors	Yes	No diagnosis	0	Negative	Negative	Closed	Santa Rita	No	NA	NA	NA	NA	NA	NA	NA	381	santa rita	NA	P3
0	Iquitos	Male	60 or older	None or primary	outdoors	No	No diagnosis	0	Negative	Negative	Closed	Santa Rita	No	NA	NA	NA	NA	NA	NA	NA	84	santa rita	NA	P3
0	Iquitos	Female	60 or older	None or primary	indoors	Yes	No diagnosis	0	Negative	Negative	Closed	Santa Rita	Yes	More than one	Family matters	NA	NA	Hours	7	Iquitos city	85	santa rita	No	P3
0	Iquitos	Female	60 or older	None or primary	indoors	Yes	No diagnosis	0	Negative	Negative	Closed	Santa Rita	No	NA	NA	NA	NA	NA	NA	NA	61	santa rita	NA	P3
0	Iquitos	Male	40 to 60	None or primary	outdoors	No	No diagnosis	0	Negative	Negative	Closed	Santa Rita	No	NA	NA	NA	NA	NA	NA	NA	386	santa rita	NA	P3
0	Iquitos	Male	15 to 40	Secondary or higher	outdoors	No	No diagnosis	0	Negative	Negative	Closed	Santa Rita	No	NA	NA	NA	NA	NA	NA	NA	387	santa rita	NA	P3
0	Iquitos	Male	60 or older	None or primary	outdoors	No	No diagnosis	0	Negative	Negative	Closed	Santa Rita	No	NA	NA	NA	NA	NA	NA	NA	262	santa rita	NA	P3
0	Iquitos	Female	60 or older	None or primary	outdoors	No	No diagnosis	0	Negative	Negative	Closed	Santa Rita	No	NA	NA	NA	NA	NA	NA	NA	261	santa rita	NA	P3
1	Iquitos	Female	40 to 60	None or primary	indoors	No	No diagnosis	0	Negative	P. vivax	Closed	Santa Rita	Yes	More than one	Economic reasons	6	NA	Hours	6	Iquitos city	106	santa rita	No	P3
1	Iquitos	Male	15 to 40	Secondary or higher	indoors	No	No diagnosis	0	Negative	P. vivax	Closed	Santa Rita	Yes	More than one	Economic reasons	6	NA	Hours	6	Iquitos city	248	santa rita	No	P3
0	Iquitos	Female	40 to 60	Secondary or higher	indoors	Yes	No diagnosis	0	Negative	Negative	Closed	Santa Rita	Yes	More than one	Economic reasons	6	NA	Hours	3	Iquitos city	52	santa rita	No	P3
0	Iquitos	Male	15 to 40	Secondary or higher	indoors	No	No diagnosis	0	Negative	Negative	Closed	Santa Rita	No	NA	NA	NA	NA	NA	NA	NA	247	santa rita	NA	P3
0	Iquitos	Male	15 to 40	Secondary or higher	indoors	Yes	No diagnosis	0	Negative	Negative	Closed	Santa Rita	Yes	More than one	Economic reasons	88	NA	Hours	12	Iquitos city	79	santa rita	Yes	P3
1	Iquitos	Male	40 to 60	None or primary	outdoors	No	No diagnosis	0	Negative	P. vivax	Closed	Santa Rita	Yes	One	Recreation	NA	NA	Days	NA	Others	50	santa rita	Yes	P3
0	Iquitos	Female	40 to 60	None or primary	outdoors	No	No diagnosis	0	Negative	Negative	Closed	Santa Rita	Yes	One	Recreation	NA	NA	Days	NA	Others	121	santa rita	Yes	P3
1	Iquitos	Female	15 to 40	Secondary or higher	indoors	No	No diagnosis	1	P. vivax	P. vivax	Closed	Santa Rita	Yes	One	Health seeking	NA	NA	Days	NA	Iquitos city	398	santa rita	Yes	P3
0	Iquitos	Male	60 or older	None or primary	outdoors	No	No diagnosis	0	Negative	Negative	Closed	Santa Rita	No	NA	NA	NA	NA	NA	NA	NA	218	santa rita	NA	P3
1	Iquitos	Female	40 to 60	None or primary	outdoors	No	No diagnosis	0	Negative	P. vivax	Closed	Santa Rita	Yes	One	Economic reasons	5	NA	Hours	3	Iquitos city	49	santa rita	No	P3
0	Iquitos	Male	60 or older	None or primary	outdoors	No	No diagnosis	0	Negative	Negative	Closed	Santa Rita	No	NA	NA	NA	NA	NA	NA	NA	403	santa rita	NA	P3
0	Iquitos	Male	40 to 60	Secondary or higher	outdoors	No	No diagnosis	0	Negative	Negative	Closed	Santa Rita	Yes	One	Recreation	NA	NA	Days	NA	Others	48	santa rita	Yes	P3
0	Iquitos	Female	15 to 40	Secondary or higher	indoors	No	No diagnosis	0	Negative	Negative	Closed	Santa Rita	Yes	One	Recreation	NA	NA	Days	NA	Others	47	santa rita	Yes	P3
0	Iquitos	Female	< 15	None or primary	indoors	No	No diagnosis	0	Negative	Negative	Closed	Santa Rita	Yes	One	Recreation	NA	NA	Days	NA	Others	408	santa rita	Yes	P3
0	Iquitos	Female	40 to 60	None or primary	outdoors	No	No diagnosis	0	Negative	Negative	Closed	Santa Rita	No	NA	NA	NA	NA	NA	NA	NA	207	santa rita	NA	P3
0	Iquitos	Male	40 to 60	None or primary	outdoors	No	No diagnosis	0	Negative	Negative	Closed	Santa Rita	No	NA	NA	NA	NA	NA	NA	NA	45	santa rita	NA	P3
0	Iquitos	Male	60 or older	None or primary	indoors	Yes	No diagnosis	0	Negative	Negative	Closed	Santa Rita	No	NA	NA	NA	NA	NA	NA	NA	19	santa rita	NA	P3
0	Iquitos	Female	60 or older	None or primary	indoors	No	No diagnosis	0	Negative	Negative	Closed	Santa Rita	No	NA	NA	NA	NA	NA	NA	NA	412	santa rita	NA	P3
1	Iquitos	Male	60 or older	Secondary or higher	outdoors	No	No diagnosis	0	Negative	P. vivax	Closed	Santa Rita	No	NA	NA	NA	NA	NA	NA	NA	128	santa rita	NA	P3
0	Iquitos	Female	40 to 60	None or primary	outdoors	No	No diagnosis	0	Negative	Negative	Closed	Santa Rita	No	NA	NA	NA	NA	NA	NA	NA	129	santa rita	NA	P3
0	Iquitos	Female	15 to 40	Secondary or higher	indoors	No	No diagnosis	0	Negative	Negative	Opened	Santa Rita	No	NA	NA	NA	NA	NA	NA	NA	415	santa rita	NA	P3
1	Iquitos	Male	15 to 40	Secondary or higher	outdoors	Yes	No diagnosis	0	Negative	P. vivax	Opened	Santa Rita	Yes	More than one	Economic reasons	5	NA	Hours	3	Others	31	santa rita	No	P3
1	Iquitos	Male	15 to 40	Secondary or higher	indoors	No	No diagnosis	0	Negative	P. vivax	Closed	Santa Rita	No	NA	NA	NA	NA	NA	NA	NA	419	santa rita	NA	P3
0	Iquitos	Male	40 to 60	Secondary or higher	outdoors	Yes	No diagnosis	0	Negative	Negative	Opened	Santa Rita	No	NA	NA	NA	NA	NA	NA	NA	7	santa rita	NA	P3
0	Iquitos	Female	40 to 60	None or primary	indoors	No	No diagnosis	0	Negative	Negative	Closed	Santa Rita	No	NA	NA	NA	NA	NA	NA	NA	421	santa rita	NA	P3
0	Iquitos	Male	40 to 60	Secondary or higher	outdoors	No	No diagnosis	0	Negative	Negative	Closed	Santa Rita	No	NA	NA	NA	NA	NA	NA	NA	422	santa rita	NA	P3
0	Iquitos	Female	15 to 40	Secondary or higher	indoors	No	No diagnosis	0	Negative	Negative	Closed	Santa Rita	No	NA	NA	NA	NA	NA	NA	NA	423	santa rita	NA	P3
0	Iquitos	Male	60 or older	None or primary	indoors	Yes	No diagnosis	0	Negative	Negative	Closed	Santa Rita	No	NA	NA	NA	NA	NA	NA	NA	99	santa rita	NA	P3
0	Iquitos	Female	60 or older	None or primary	indoors	Yes	No diagnosis	0	Negative	Negative	Closed	Santa Rita	No	NA	NA	NA	NA	NA	NA	NA	100	santa rita	NA	P3
0	Iquitos	Male	40 to 60	None or primary	outdoors	Yes	No diagnosis	0	Negative	Negative	Closed	Santa Rita	No	NA	NA	NA	NA	NA	NA	NA	101	santa rita	NA	P3
0	Iquitos	Male	40 to 60	None or primary	outdoors	No	No diagnosis	0	Negative	Negative	Opened	Santa Rita	No	NA	NA	NA	NA	NA	NA	NA	34	santa rita	NA	P3
0	Iquitos	Female	15 to 40	None or primary	indoors	No	No diagnosis	0	Negative	Negative	Closed	Santa Rita	No	NA	NA	NA	NA	NA	NA	NA	150	santa rita	NA	P3
0	Iquitos	Female	15 to 40	Secondary or higher	indoors	No	No diagnosis	0	Negative	Negative	Closed	Santa Rita	Yes	More than one	Family matters	NA	NA	Hours	3	Iquitos city	434	santa rita	No	P3
0	Iquitos	Female	15 to 40	Secondary or higher	indoors	No	No diagnosis	0	Negative	Negative	Closed	Santa Rita	Yes	One	Others	NA	NA	Days	NA	Rural campsites	148	santa rita	Yes	P3
0	Iquitos	Female	15 to 40	Secondary or higher	indoors	No	No diagnosis	0	Negative	Negative	Closed	Santa Rita	No	NA	NA	NA	NA	NA	NA	NA	152	santa rita	NA	P3
0	Iquitos	Female	15 to 40	None or primary	indoors	No	No diagnosis	0	Negative	Negative	Closed	Santa Rita	No	NA	NA	NA	NA	NA	NA	NA	17	santa rita	NA	P3
1	Iquitos	Female	15 to 40	Secondary or higher	indoors	No	No diagnosis	0	Negative	P. vivax	Closed	Santa Rita	No	NA	NA	NA	NA	NA	NA	NA	39	santa rita	NA	P3
0	Iquitos	Female	60 or older	None or primary	outdoors	No	No diagnosis	0	Negative	Negative	Opened	Santa Rita	No	NA	NA	NA	NA	NA	NA	NA	40	santa rita	NA	P3
1	Iquitos	Male	60 or older	None or primary	outdoors	No	No diagnosis	0	Negative	P. vivax	Opened	Santa Rita	No	NA	NA	NA	NA	NA	NA	NA	446	santa rita	NA	P3
0	Iquitos	Female	15 to 40	None or primary	indoors	No	No diagnosis	0	Negative	Negative	Opened	Santa Rita	No	NA	NA	NA	NA	NA	NA	NA	41	santa rita	NA	P3
1	Iquitos	Male	15 to 40	None or primary	outdoors	No	Positive diagnosis	0	Negative	P. vivax	Opened	Santa Rita	No	NA	NA	NA	NA	NA	NA	NA	42	santa rita	NA	P3
0	Iquitos	Female	15 to 40	Secondary or higher	indoors	No	No diagnosis	0	Negative	Negative	Opened	Santa Rita	Yes	More than one	Economic reasons	88	NA	Hours	7	Iquitos city	23	santa rita	No	P3
0	Iquitos	Female	40 to 60	None or primary	outdoors	No	No diagnosis	0	Negative	Negative	Closed	Santa Rita	No	NA	NA	NA	NA	NA	NA	NA	10	santa rita	NA	P3
0	Iquitos	Male	60 or older	None or primary	outdoors	No	No diagnosis	0	Negative	Negative	Closed	Santa Rita	No	NA	NA	NA	NA	NA	NA	NA	35	santa rita	NA	P3
0	Iquitos	Female	60 or older	None or primary	outdoors	No	No diagnosis	0	Negative	Negative	Closed	Santa Rita	No	NA	NA	NA	NA	NA	NA	NA	456	santa rita	NA	P3
0	Iquitos	Male	60 or older	None or primary	outdoors	Yes	No diagnosis	0	Negative	Negative	Closed	Santa Rita	No	NA	NA	NA	NA	NA	NA	NA	458	santa rita	NA	P3
0	Iquitos	Female	15 to 40	Secondary or higher	indoors	No	No diagnosis	0	Negative	Negative	Closed	Santa Rita	No	NA	NA	NA	NA	NA	NA	NA	142	santa rita	NA	P3
0	Iquitos	Female	< 15	Secondary or higher	indoors	No	No diagnosis	0	Negative	Negative	Closed	Santa Rita	No	NA	NA	NA	NA	NA	NA	NA	460	santa rita	NA	P3
0	Iquitos	Female	60 or older	None or primary	indoors	Yes	No diagnosis	0	Negative	Negative	Closed	Santa Rita	No	NA	NA	NA	NA	NA	NA	NA	11	santa rita	NA	P3
0	Iquitos	Female	40 to 60	None or primary	outdoors	No	No diagnosis	0	Negative	Negative	Closed	Santa Rita	No	NA	NA	NA	NA	NA	NA	NA	463	santa rita	NA	P3
1	Iquitos	Female	40 to 60	None or primary	outdoors	No	No diagnosis	0	Negative	P. vivax	Closed	Santa Rita	No	NA	NA	NA	NA	NA	NA	NA	12	santa rita	NA	P3
1	Iquitos	Female	15 to 40	Secondary or higher	indoors	No	No diagnosis	9	Negative	P. vivax	Closed	Santa Rita	Yes	One	Others	NA	NA	Days	NA	Others	144	santa rita	Yes	P3
0	Iquitos	Female	15 to 40	Secondary or higher	indoors	No	No diagnosis	0	Negative	Negative	Closed	Santa Rita	Yes	One	Others	NA	NA	Days	NA	Others	466	santa rita	Yes	P3
0	Iquitos	Male	15 to 40	Secondary or higher	indoors	No	No diagnosis	0	Negative	Negative	Closed	Santa Rita	No	NA	NA	NA	NA	NA	NA	NA	467	santa rita	NA	P3
0	Iquitos	Male	40 to 60	None or primary	outdoors	No	No diagnosis	0	Negative	Negative	Closed	Santa Rita	No	NA	NA	NA	NA	NA	NA	NA	126	santa rita	NA	P3
0	Iquitos	Female	15 to 40	Secondary or higher	indoors	No	No diagnosis	0	Negative	Negative	Closed	Santa Rita	No	NA	NA	NA	NA	NA	NA	NA	143	santa rita	NA	P3
0	Iquitos	Male	40 to 60	Secondary or higher	outdoors	Yes	No diagnosis	0	Negative	Negative	Closed	Santa Rita	No	NA	NA	NA	NA	NA	NA	NA	125	santa rita	NA	P3
1	Iquitos	Male	15 to 40	Secondary or higher	outdoors	Yes	No diagnosis	0	Negative	P. vivax	Closed	Santa Rita	No	NA	NA	NA	NA	NA	NA	NA	472	santa rita	NA	P3
0	Iquitos	Male	40 to 60	Secondary or higher	outdoors	Yes	No diagnosis	0	Negative	Negative	Closed	Santa Rita	No	NA	NA	NA	NA	NA	NA	NA	111	santa rita	NA	P3
0	Iquitos	Male	40 to 60	Secondary or higher	outdoors	Yes	No diagnosis	0	Negative	Negative	Closed	Santa Rita	Yes	One	Others	NA	NA	Days	NA	Others	475	santa rita	Yes	P3
1	Iquitos	Female	15 to 40	Secondary or higher	outdoors	No	No diagnosis	0	Negative	P. vivax	Closed	Santa Rita	No	NA	NA	NA	NA	NA	NA	NA	93	santa rita	NA	P3
0	Iquitos	Male	40 to 60	None or primary	outdoors	No	No diagnosis	0	Negative	Negative	Closed	Santa Rita	No	NA	NA	NA	NA	NA	NA	NA	65	santa rita	NA	P3
0	Iquitos	Female	15 to 40	Secondary or higher	outdoors	No	No diagnosis	0	Negative	Negative	Closed	Santa Rita	No	NA	NA	NA	NA	NA	NA	NA	67	santa rita	NA	P3
0	Iquitos	Female	60 or older	None or primary	outdoors	No	No diagnosis	0	Negative	Negative	Closed	Santa Rita	No	NA	NA	NA	NA	NA	NA	NA	92	santa rita	NA	P3
1	Iquitos	Female	15 to 40	None or primary	indoors	No	Positive diagnosis	0	Negative	P. vivax	Closed	Santa Rita	No	NA	NA	NA	NA	NA	NA	NA	484	santa rita	NA	P3
0	Iquitos	Male	60 or older	None or primary	outdoors	No	No diagnosis	0	Negative	Negative	Closed	Santa Rita	No	NA	NA	NA	NA	NA	NA	NA	26	santa rita	NA	P3
0	Iquitos	Female	60 or older	None or primary	indoors	No	No diagnosis	0	Negative	Negative	Closed	Santa Rita	No	NA	NA	NA	NA	NA	NA	NA	27	santa rita	NA	P3
0	Iquitos	Female	60 or older	None or primary	indoors	No	No diagnosis	0	Negative	Negative	Closed	Santa Rita	No	NA	NA	NA	NA	NA	NA	NA	88	santa rita	NA	P3
1	Iquitos	Male	40 to 60	None or primary	outdoors	Yes	No diagnosis	0	Negative	P. vivax	Closed	Santa Rita	No	NA	NA	NA	NA	NA	NA	NA	159	santa rita	NA	P3
0	Iquitos	Male	60 or older	Secondary or higher	outdoors	Yes	No diagnosis	9	Negative	Negative	Closed	Santa Rita	No	NA	NA	NA	NA	NA	NA	NA	28	santa rita	NA	P3
0	Iquitos	Female	60 or older	None or primary	outdoors	No	No diagnosis	0	Negative	Negative	Closed	Santa Rita	No	NA	NA	NA	NA	NA	NA	NA	29	santa rita	NA	P3
0	Iquitos	Male	< 15	None or primary	indoors	No	No diagnosis	0	Negative	Negative	Closed	Santa Rita	No	NA	NA	NA	NA	NA	NA	NA	499	santa rita	NA	P3
0	Iquitos	Female	15 to 40	None or primary	outdoors	No	No diagnosis	0	Negative	Negative	Closed	Santa Rita	No	NA	NA	NA	NA	NA	NA	NA	501	santa rita	NA	P3
0	Iquitos	Male	60 or older	None or primary	outdoors	Yes	No diagnosis	0	Negative	Negative	Closed	Santa Rita	No	NA	NA	NA	NA	NA	NA	NA	234	santa rita	NA	P3
0	Iquitos	Female	40 to 60	None or primary	outdoors	No	No diagnosis	0	Negative	Negative	Closed	Santa Rita	No	NA	NA	NA	NA	NA	NA	NA	235	santa rita	NA	P3
0	Iquitos	Male	15 to 40	Secondary or higher	outdoors	No	No diagnosis	0	Negative	Negative	Closed	Santa Rita	Yes	One	Family matters	NA	NA	Hours	4	Iquitos city	505	santa rita	No	P3
0	Iquitos	Female	15 to 40	Secondary or higher	indoors	No	No diagnosis	0	Negative	Negative	Closed	Santa Rita	No	NA	NA	NA	NA	NA	NA	NA	214	santa rita	NA	P3
0	Iquitos	Male	< 15	None or primary	indoors	No	No diagnosis	0	Negative	Negative	Closed	Santa Rita	No	NA	NA	NA	NA	NA	NA	NA	508	santa rita	NA	P3
0	Iquitos	Female	15 to 40	Secondary or higher	indoors	No	No diagnosis	0	Negative	Negative	Closed	Santa Rita	No	NA	NA	NA	NA	NA	NA	NA	510	santa rita	NA	P3
0	Iquitos	Male	15 to 40	Secondary or higher	indoors	Yes	No diagnosis	0	Negative	Negative	Closed	Santa Rita	Yes	One	Recreation	NA	NA	Days	NA	Iquitos city	59	santa rita	Yes	P3
1	Iquitos	Female	15 to 40	Secondary or higher	indoors	No	No diagnosis	0	Negative	P. vivax	Closed	Santa Rita	Yes	One	Family matters	NA	NA	Days	NA	Iquitos city	60	santa rita	Yes	P3
0	Iquitos	Female	15 to 40	None or primary	indoors	No	No diagnosis	0	Negative	Negative	Closed	Santa Rita	Yes	One	Family matters	NA	NA	Days	NA	Iquitos city	133	santa rita	Yes	P3
0	Iquitos	Male	40 to 60	None or primary	outdoors	No	No diagnosis	0	Negative	Negative	Closed	Santa Rita	No	NA	NA	NA	NA	NA	NA	NA	78	santa rita	NA	P3
0	Iquitos	Female	40 to 60	Secondary or higher	indoors	Yes	No diagnosis	0	Negative	Negative	Closed	Santa Rita	No	NA	NA	NA	NA	NA	NA	NA	18	santa rita	NA	P3
1	Iquitos	Male	15 to 40	Secondary or higher	indoors	No	No diagnosis	0	Negative	P. vivax	Closed	Santa Rita	Yes	More than one	Economic reasons	6	NA	Hours	1	Iquitos city	244	santa rita	No	P3
0	Iquitos	Male	60 or older	None or primary	outdoors	No	No diagnosis	0	Negative	Negative	Closed	Santa Rita	Yes	One	Economic reasons	6	NA	Hours	8	Iquitos city	523	santa rita	No	P3
0	Iquitos	Female	60 or older	None or primary	outdoors	No	No diagnosis	0	Negative	Negative	Closed	Santa Rita	Yes	One	Economic reasons	6	NA	Hours	8	Iquitos city	123	santa rita	No	P3
0	Iquitos	Male	40 to 60	Secondary or higher	indoors	No	No diagnosis	0	Negative	Negative	Closed	Santa Rita	No	NA	NA	NA	NA	NA	NA	NA	110	santa rita	NA	P3
0	Iquitos	Male	15 to 40	Secondary or higher	indoors	No	No diagnosis	0	Negative	Negative	Closed	Santa Rita	Yes	More than one	Family matters	NA	NA	Days	NA	Iquitos city	526	santa rita	Yes	P3
0	Iquitos	Female	60 or older	None or primary	outdoors	No	No diagnosis	0	Negative	Negative	Closed	Santa Rita	No	NA	NA	NA	NA	NA	NA	NA	115	santa rita	NA	P3
0	Iquitos	Male	60 or older	None or primary	outdoors	No	No diagnosis	0	Negative	Negative	Closed	Santa Rita	No	NA	NA	NA	NA	NA	NA	NA	114	santa rita	NA	P3
0	Iquitos	Male	40 to 60	Secondary or higher	outdoors	No	No diagnosis	0	Negative	Negative	Closed	Santa Rita	Yes	One	Recreation	NA	NA	Days	NA	Others	86	santa rita	Yes	P3
0	Iquitos	Female	40 to 60	None or primary	outdoors	No	No diagnosis	0	Negative	Negative	Closed	Santa Rita	Yes	One	Recreation	NA	NA	Days	NA	Others	87	santa rita	Yes	P3
0	Iquitos	Male	60 or older	None or primary	outdoors	No	No diagnosis	0	Negative	Negative	Closed	Santa Rita	No	NA	NA	NA	NA	NA	NA	NA	64	santa rita	NA	P3
0	Iquitos	Female	60 or older	None or primary	outdoors	No	No diagnosis	0	Negative	Negative	Closed	Santa Rita	No	NA	NA	NA	NA	NA	NA	NA	63	santa rita	NA	P3
0	Iquitos	Male	15 to 40	Secondary or higher	indoors	No	No diagnosis	0	Negative	Negative	Closed	Santa Rita	Yes	More than one	Family matters	NA	NA	Days	NA	Iquitos city	534	santa rita	Yes	P3
0	Iquitos	Male	15 to 40	None or primary	outdoors	No	No diagnosis	0	Negative	Negative	Closed	Santa Rita	Yes	One	Others	NA	NA	Hours	2	Iquitos city	535	santa rita	No	P3
0	Iquitos	Male	40 to 60	None or primary	outdoors	No	No diagnosis	0	Negative	Negative	Closed	Santa Rita	Yes	More than one	Economic reasons	88	NA	Minutes	NA	Iquitos city	536	santa rita	No	P3
1	Iquitos	Female	15 to 40	None or primary	indoors	No	No diagnosis	0	Negative	P. vivax	Closed	Santa Rita	Yes	More than one	Family matters	NA	NA	Hours	5	Iquitos city	44	santa rita	No	P3
0	Iquitos	Male	40 to 60	Secondary or higher	outdoors	No	No diagnosis	0	Negative	Negative	Closed	Santa Rita	Yes	More than one	Economic reasons	5	NA	Hours	8	Iquitos city	120	santa rita	No	P3
0	Iquitos	Female	15 to 40	Secondary or higher	indoors	No	No diagnosis	0	Negative	Negative	Closed	Santa Rita	No	NA	NA	NA	NA	NA	NA	NA	119	santa rita	NA	P3
0	Iquitos	Male	15 to 40	Secondary or higher	outdoors	No	No diagnosis	0	Negative	Negative	Closed	Santa Rita	Yes	More than one	Economic reasons	88	NA	Hours	9	Iquitos city	549	santa rita	No	P3
0	Iquitos	Male	15 to 40	Secondary or higher	outdoors	No	No diagnosis	0	Negative	Negative	Closed	Santa Rita	Yes	One	Others	NA	NA	Days	NA	Others	75	santa rita	Yes	P3
1	Iquitos	Male	15 to 40	Secondary or higher	indoors	No	No diagnosis	0	Negative	P. vivax	Closed	Santa Rita	Yes	More than one	Economic reasons	88	NA	Hours	10	Iquitos city	551	santa rita	No	P3
1	Iquitos	Female	15 to 40	None or primary	indoors	No	No diagnosis	9	Negative	P. vivax	Closed	Santa Rita	No	NA	NA	NA	NA	NA	NA	NA	56	santa rita	NA	P3
0	Iquitos	Male	40 to 60	None or primary	outdoors	No	No diagnosis	0	Negative	Negative	Opened	Santa Rita	Yes	More than one	Economic reasons	6	NA	Hours	3	Iquitos city	259	santa rita	No	P3
0	Iquitos	Female	60 or older	None or primary	indoors	No	No diagnosis	0	Negative	Negative	Opened	Santa Rita	No	NA	NA	NA	NA	NA	NA	NA	21	santa rita	NA	P3
0	Iquitos	Male	40 to 60	None or primary	outdoors	No	No diagnosis	0	Negative	Negative	Closed	Santa Rita	No	NA	NA	NA	NA	NA	NA	NA	130	santa rita	NA	P3
0	Iquitos	Female	15 to 40	Secondary or higher	indoors	No	No diagnosis	0	Negative	Negative	Closed	Santa Rita	No	NA	NA	NA	NA	NA	NA	NA	22	santa rita	NA	P3
0	Iquitos	Male	40 to 60	Secondary or higher	outdoors	No	No diagnosis	0	Negative	Negative	Closed	Santa Rita	No	NA	NA	NA	NA	NA	NA	NA	256	santa rita	NA	P3
0	Iquitos	Female	40 to 60	None or primary	indoors	No	No diagnosis	0	Negative	Negative	Closed	Santa Rita	No	NA	NA	NA	NA	NA	NA	NA	24	santa rita	NA	P3
0	Iquitos	Male	< 15	None or primary	indoors	No	No diagnosis	0	Negative	Negative	Closed	Santa Rita	No	NA	NA	NA	NA	NA	NA	NA	567	santa rita	NA	P3
1	Iquitos	Female	15 to 40	Secondary or higher	indoors	No	No diagnosis	0	Negative	P. vivax	Closed	Santa Rita	No	NA	NA	NA	NA	NA	NA	NA	95	santa rita	NA	P3
0	Iquitos	Female	15 to 40	Secondary or higher	indoors	No	No diagnosis	0	Negative	Negative	Closed	Santa Rita	No	NA	NA	NA	NA	NA	NA	NA	6	santa rita	NA	P3
0	Iquitos	Male	15 to 40	Secondary or higher	outdoors	No	No diagnosis	0	Negative	Negative	Closed	Santa Rita	No	NA	NA	NA	NA	NA	NA	NA	5	santa rita	NA	P3
0	Iquitos	Female	15 to 40	Secondary or higher	outdoors	No	No diagnosis	0	Negative	Negative	Closed	Santa Rita	No	NA	NA	NA	NA	NA	NA	NA	96	santa rita	NA	P3
0	Iquitos	Male	15 to 40	Secondary or higher	outdoors	No	No diagnosis	0	Negative	Negative	Closed	Santa Rita	No	NA	NA	NA	NA	NA	NA	NA	574	santa rita	NA	P3
0	Iquitos	Female	15 to 40	None or primary	indoors	No	No diagnosis	0	Negative	Negative	Closed	Santa Rita	No	NA	NA	NA	NA	NA	NA	NA	4	santa rita	NA	P3
1	Iquitos	Female	15 to 40	Secondary or higher	indoors	No	No diagnosis	0	Negative	P. vivax	Closed	Santa Rita	No	NA	NA	NA	NA	NA	NA	NA	53	santa rita	NA	P3
0	Iquitos	Male	15 to 40	Secondary or higher	indoors	No	No diagnosis	0	Negative	Negative	Closed	Santa Rita	No	NA	NA	NA	NA	NA	NA	NA	585	santa rita	NA	P3
0	Iquitos	Female	40 to 60	None or primary	indoors	Yes	No diagnosis	0	Negative	Negative	Closed	Santa Rita	No	NA	NA	NA	NA	NA	NA	NA	132	santa rita	NA	P3
0	Iquitos	Female	40 to 60	Secondary or higher	indoors	No	No diagnosis	0	Negative	Negative	Closed	Santa Rita	No	NA	NA	NA	NA	NA	NA	NA	127	santa rita	NA	P3
1	Iquitos	Male	15 to 40	Secondary or higher	outdoors	Yes	No diagnosis	0	Negative	P. vivax	Closed	Santa Rita	No	NA	NA	NA	NA	NA	NA	NA	226	santa rita	NA	P3
0	Iquitos	Female	40 to 60	None or primary	outdoors	No	No diagnosis	0	Negative	Negative	Closed	Santa Rita	No	NA	NA	NA	NA	NA	NA	NA	102	santa rita	NA	P3
0	Iquitos	Female	40 to 60	None or primary	outdoors	No	No diagnosis	0	Negative	Negative	Closed	Lupuna	No	NA	NA	NA	NA	NA	NA	NA	592	lupuna	NA	P3
0	Iquitos	Female	15 to 40	Secondary or higher	indoors	Yes	No diagnosis	0	Negative	Negative	Closed	Lupuna	No	NA	NA	NA	NA	NA	NA	NA	268	lupuna	NA	P3
0	Iquitos	Female	60 or older	None or primary	indoors	No	No diagnosis	0	Negative	Negative	Closed	Lupuna	No	NA	NA	NA	NA	NA	NA	NA	598	lupuna	NA	P3
0	Iquitos	Female	15 to 40	None or primary	outdoors	No	No diagnosis	0	Negative	Negative	Closed	Santa Rita	No	NA	NA	NA	NA	NA	NA	NA	599	santa rita	NA	P3
0	Iquitos	Male	40 to 60	Secondary or higher	indoors	Yes	No diagnosis	0	Negative	Negative	Closed	Santa Rita	Yes	More than one	Economic reasons	88	NA	Hours	6	Iquitos city	265	santa rita	No	P3
1	Iquitos	Female	15 to 40	None or primary	indoors	No	No diagnosis	0	Negative	P. vivax	Closed	Santa Rita	No	NA	NA	NA	NA	NA	NA	NA	1	santa rita	NA	P3
0	Iquitos	Female	40 to 60	Secondary or higher	indoors	No	No diagnosis	0	Negative	Negative	Closed	Santa Rita	No	NA	NA	NA	NA	NA	NA	NA	80	santa rita	NA	P3
0	Iquitos	Female	40 to 60	None or primary	indoors	No	No diagnosis	0	Negative	Negative	Closed	Santa Rita	No	NA	NA	NA	NA	NA	NA	NA	66	santa rita	NA	P3
0	Iquitos	Female	15 to 40	Secondary or higher	indoors	No	No diagnosis	0	Negative	Negative	Closed	Santa Rita	No	NA	NA	NA	NA	NA	NA	NA	610	santa rita	NA	P3
1	Iquitos	Female	< 15	None or primary	indoors	No	No diagnosis	0	Negative	P. vivax	Closed	Santa Rita	No	NA	NA	NA	NA	NA	NA	NA	611	santa rita	NA	P3
0	Iquitos	Male	40 to 60	Secondary or higher	outdoors	No	No diagnosis	0	Negative	Negative	Closed	Santa Rita	Yes	One	Others	NA	NA	Hours	4	Iquitos city	54	santa rita	No	P3
0	Iquitos	Male	60 or older	Secondary or higher	outdoors	No	No diagnosis	0	Negative	Negative	Closed	Santa Rita	No	NA	NA	NA	NA	NA	NA	NA	91	santa rita	NA	P3
1	Iquitos	Female	15 to 40	None or primary	outdoors	No	No diagnosis	0	Negative	P. vivax	Closed	Santa Rita	No	NA	NA	NA	NA	NA	NA	NA	68	santa rita	NA	P3
0	Iquitos	Male	60 or older	None or primary	outdoors	Yes	No diagnosis	0	Negative	Negative	Closed	Lupuna	No	NA	NA	NA	NA	NA	NA	NA	368	lupuna	NA	P3
1	Iquitos	Female	15 to 40	Secondary or higher	indoors	No	No diagnosis	9	Negative	P. vivax	Closed	Santa Rita	Yes	More than one	Health seeking	NA	NA	Days	NA	Iquitos city	77	santa rita	Yes	P3
1	Iquitos	Male	40 to 60	Secondary or higher	indoors	Yes	No diagnosis	0	Negative	P. vivax	Closed	Santa Rita	Yes	More than one	Economic reasons	88	NA	Hours	2	Iquitos city	621	santa rita	No	P3
0	Iquitos	Male	40 to 60	None or primary	outdoors	No	No diagnosis	0	Negative	Negative	Closed	Santa Rita	No	NA	NA	NA	NA	NA	NA	NA	219	santa rita	NA	P3
0	Iquitos	Male	40 to 60	None or primary	outdoors	No	No diagnosis	0	Negative	Negative	Closed	Santa Rita	Yes	One	Personal reasons	NA	NA	Hours	11	Iquitos city	624	santa rita	No	P3
0	Iquitos	Male	15 to 40	Secondary or higher	indoors	Yes	No diagnosis	0	Negative	Negative	Closed	Santa Rita	Yes	More than one	Economic reasons	4	NA	Hours	11	Iquitos city	625	santa rita	No	P3
0	Iquitos	Male	15 to 40	Secondary or higher	indoors	Yes	No diagnosis	0	Negative	Negative	Closed	Lupuna	No	NA	NA	NA	NA	NA	NA	NA	627	lupuna	NA	P3
0	Iquitos	Female	15 to 40	Secondary or higher	indoors	No	No diagnosis	0	Negative	Negative	Closed	Lupuna	Yes	More than one	Health seeking	NA	NA	Hours	5	Iquitos city	280	lupuna	No	P3
0	Iquitos	Male	60 or older	None or primary	indoors	No	No diagnosis	0	Negative	Negative	Closed	Lupuna	No	NA	NA	NA	NA	NA	NA	NA	632	lupuna	NA	P3
0	Iquitos	Female	60 or older	None or primary	indoors	No	No diagnosis	0	Negative	Negative	Closed	Lupuna	No	NA	NA	NA	NA	NA	NA	NA	633	lupuna	NA	P3
1	Iquitos	Male	15 to 40	Secondary or higher	outdoors	No	No diagnosis	0	Negative	P. vivax	Closed	Lupuna	No	NA	NA	NA	NA	NA	NA	NA	357	lupuna	NA	P3
0	Iquitos	Female	15 to 40	Secondary or higher	indoors	No	No diagnosis	0	Negative	Negative	Closed	Lupuna	No	NA	NA	NA	NA	NA	NA	NA	358	lupuna	NA	P3
0	Iquitos	Male	60 or older	None or primary	outdoors	No	No diagnosis	0	Negative	Negative	Closed	Lupuna	No	NA	NA	NA	NA	NA	NA	NA	355	lupuna	NA	P3
0	Iquitos	Male	60 or older	None or primary	outdoors	No	No diagnosis	0	Negative	Negative	Closed	Lupuna	No	NA	NA	NA	NA	NA	NA	NA	640	lupuna	NA	P3
0	Iquitos	Female	60 or older	None or primary	indoors	No	No diagnosis	0	Negative	Negative	Closed	Lupuna	No	NA	NA	NA	NA	NA	NA	NA	641	lupuna	NA	P3
0	Iquitos	Female	60 or older	None or primary	indoors	No	No diagnosis	0	Negative	Negative	Closed	Lupuna	No	NA	NA	NA	NA	NA	NA	NA	642	lupuna	NA	P3
0	Iquitos	Female	60 or older	None or primary	indoors	No	No diagnosis	0	Negative	Negative	Opened	Lupuna	No	NA	NA	NA	NA	NA	NA	NA	643	lupuna	NA	P3
1	Iquitos	Male	15 to 40	None or primary	outdoors	No	No diagnosis	0	Negative	P. vivax	Closed	Lupuna	No	NA	NA	NA	NA	NA	NA	NA	644	lupuna	NA	P3
0	Iquitos	Female	15 to 40	Secondary or higher	indoors	No	No diagnosis	0	Negative	Negative	Closed	Lupuna	Yes	More than one	Economic reasons	6	NA	Hours	3	Iquitos city	333	lupuna	No	P3
0	Iquitos	Female	15 to 40	Secondary or higher	indoors	Yes	No diagnosis	0	Negative	Negative	Closed	Lupuna	No	NA	NA	NA	NA	NA	NA	NA	344	lupuna	NA	P3
0	Iquitos	Male	15 to 40	Secondary or higher	indoors	Yes	No diagnosis	0	Negative	Negative	Closed	Lupuna	Yes	More than one	Economic reasons	88	NA	Minutes	NA	Iquitos city	594b	lupuna	No	P3
0	Iquitos	Female	40 to 60	None or primary	indoors	No	No diagnosis	0	Negative	Negative	Closed	Lupuna	No	NA	NA	NA	NA	NA	NA	NA	650	lupuna	NA	P3
0	Iquitos	Female	15 to 40	Secondary or higher	indoors	No	No diagnosis	0	Negative	Negative	Closed	Lupuna	No	NA	NA	NA	NA	NA	NA	NA	651	lupuna	NA	P3
1	Iquitos	Male	40 to 60	Secondary or higher	indoors	Yes	No diagnosis	0	Negative	P. vivax	Closed	Lupuna	No	NA	NA	NA	NA	NA	NA	NA	653	lupuna	NA	P3
1	Iquitos	Male	60 or older	None or primary	outdoors	No	No diagnosis	0	Negative	P. vivax	Closed	Lupuna	No	NA	NA	NA	NA	NA	NA	NA	654	lupuna	NA	P3
1	Iquitos	Female	60 or older	None or primary	outdoors	No	No diagnosis	0	Negative	P. vivax	Closed	Lupuna	No	NA	NA	NA	NA	NA	NA	NA	655	lupuna	NA	P3
0	Iquitos	Male	40 to 60	None or primary	outdoors	Yes	No diagnosis	0	Negative	Negative	Opened	Lupuna	No	NA	NA	NA	NA	NA	NA	NA	656	lupuna	NA	P3
0	Iquitos	Female	15 to 40	Secondary or higher	indoors	No	No diagnosis	0	Negative	Negative	Closed	Lupuna	No	NA	NA	NA	NA	NA	NA	NA	292	lupuna	NA	P3
0	Iquitos	Male	40 to 60	Secondary or higher	indoors	Yes	No diagnosis	0	Negative	Negative	Closed	Lupuna	No	NA	NA	NA	NA	NA	NA	NA	339	lupuna	NA	P3
0	Iquitos	Female	15 to 40	Secondary or higher	outdoors	No	No diagnosis	0	Negative	Negative	Closed	Lupuna	No	NA	NA	NA	NA	NA	NA	NA	338	lupuna	NA	P3
0	Iquitos	Female	40 to 60	None or primary	outdoors	No	No diagnosis	0	Negative	Negative	Closed	Lupuna	No	NA	NA	NA	NA	NA	NA	NA	361	lupuna	NA	P3
0	Iquitos	Female	15 to 40	Secondary or higher	indoors	No	No diagnosis	0	Negative	Negative	Closed	Lupuna	No	NA	NA	NA	NA	NA	NA	NA	663	lupuna	NA	P3
0	Iquitos	Female	15 to 40	Secondary or higher	indoors	No	No diagnosis	0	Negative	Negative	Closed	Lupuna	No	NA	NA	NA	NA	NA	NA	NA	665	lupuna	NA	P3
1	Iquitos	Male	60 or older	None or primary	outdoors	No	No diagnosis	0	Negative	P. vivax	Opened	Lupuna	Yes	More than one	Economic reasons	88	NA	Hours	5	Iquitos city	281	lupuna	No	P3
0	Iquitos	Female	60 or older	None or primary	indoors	No	No diagnosis	0	Negative	Negative	Opened	Lupuna	No	NA	NA	NA	NA	NA	NA	NA	667	lupuna	NA	P3
0	Iquitos	Male	15 to 40	Secondary or higher	indoors	No	No diagnosis	0	Negative	Negative	Opened	Lupuna	Yes	More than one	Personal reasons	NA	NA	Hours	9	Iquitos city	284	lupuna	No	P3
0	Iquitos	Male	15 to 40	Secondary or higher	indoors	No	No diagnosis	0	Negative	Negative	Closed	Lupuna	Yes	More than one	Economic reasons	88	NA	Hours	11	Others	670	lupuna	No	P3
0	Iquitos	Male	15 to 40	Secondary or higher	outdoors	No	No diagnosis	0	Negative	Negative	Closed	Lupuna	Yes	More than one	Economic reasons	6	NA	Hours	3	Iquitos city	155	lupuna	No	P3
0	Iquitos	Female	15 to 40	Secondary or higher	outdoors	No	No diagnosis	0	Negative	Negative	Closed	Lupuna	Yes	More than one	Economic reasons	6	NA	Hours	3	Iquitos city	156	lupuna	No	P3
0	Iquitos	Female	15 to 40	Secondary or higher	indoors	No	No diagnosis	0	Negative	Negative	Closed	Lupuna	Yes	One	Others	NA	NA	Hours	2	Iquitos city	675	lupuna	No	P3
0	Iquitos	Male	60 or older	None or primary	outdoors	Yes	No diagnosis	0	Negative	Negative	Closed	Lupuna	Yes	More than one	Economic reasons	6	NA	Hours	4	Iquitos city	679	lupuna	No	P3
0	Iquitos	Female	40 to 60	None or primary	outdoors	No	No diagnosis	0	Negative	Negative	Closed	Lupuna	No	NA	NA	NA	NA	NA	NA	NA	300	lupuna	NA	P3
0	Iquitos	Male	40 to 60	Secondary or higher	outdoors	No	No diagnosis	0	Negative	Negative	Closed	Lupuna	Yes	More than one	Economic reasons	6	NA	Hours	3	Iquitos city	681	lupuna	No	P3
0	Iquitos	Female	40 to 60	Secondary or higher	outdoors	No	No diagnosis	0	Negative	Negative	Closed	Lupuna	Yes	More than one	Economic reasons	6	NA	Hours	3	Iquitos city	682	lupuna	No	P3
0	Iquitos	Female	15 to 40	Secondary or higher	outdoors	No	No diagnosis	0	Negative	Negative	Closed	Lupuna	Yes	More than one	Economic reasons	88	NA	Hours	7	Iquitos city	286	lupuna	No	P3
0	Iquitos	Female	60 or older	None or primary	outdoors	Yes	No diagnosis	0	Negative	Negative	Closed	Lupuna	Yes	One	Economic reasons	6	NA	Hours	2	Iquitos city	367	lupuna	No	P3
0	Iquitos	Female	15 to 40	Secondary or higher	indoors	No	No diagnosis	0	Negative	Negative	Closed	Lupuna	Yes	More than one	Family matters	NA	NA	Hours	2	Iquitos city	305	lupuna	No	P3
0	Iquitos	Female	15 to 40	Secondary or higher	indoors	No	No diagnosis	0	Negative	Negative	Closed	Lupuna	No	NA	NA	NA	NA	NA	NA	NA	295	lupuna	NA	P3
0	Iquitos	Female	60 or older	None or primary	indoors	No	No diagnosis	0	Negative	Negative	Closed	Lupuna	No	NA	NA	NA	NA	NA	NA	NA	691	lupuna	NA	P3
0	Iquitos	Female	15 to 40	None or primary	indoors	No	No diagnosis	0	Negative	Negative	Closed	Lupuna	No	NA	NA	NA	NA	NA	NA	NA	319	lupuna	NA	P3
0	Iquitos	Female	40 to 60	None or primary	outdoors	No	No diagnosis	0	Negative	Negative	Closed	Lupuna	No	NA	NA	NA	NA	NA	NA	NA	694	lupuna	NA	P3
0	Iquitos	Male	60 or older	None or primary	outdoors	No	No diagnosis	0	Negative	Negative	Closed	Lupuna	No	NA	NA	NA	NA	NA	NA	NA	320	lupuna	NA	P3
0	Iquitos	Female	15 to 40	Secondary or higher	indoors	No	No diagnosis	0	Negative	Negative	Closed	Lupuna	No	NA	NA	NA	NA	NA	NA	NA	347	lupuna	NA	P3
0	Iquitos	Male	40 to 60	Secondary or higher	indoors	Yes	No diagnosis	0	Negative	Negative	Closed	Lupuna	No	NA	NA	NA	NA	NA	NA	NA	702	lupuna	NA	P3
0	Iquitos	Male	40 to 60	Secondary or higher	outdoors	Yes	No diagnosis	0	Negative	Negative	Closed	Lupuna	No	NA	NA	NA	NA	NA	NA	NA	703	lupuna	NA	P3
0	Iquitos	Female	15 to 40	None or primary	outdoors	No	No diagnosis	0	Negative	Negative	Closed	Lupuna	No	NA	NA	NA	NA	NA	NA	NA	321	lupuna	NA	P3
0	Iquitos	Female	40 to 60	None or primary	outdoors	No	No diagnosis	0	Negative	Negative	Closed	Lupuna	No	NA	NA	NA	NA	NA	NA	NA	705	lupuna	NA	P3
1	Iquitos	Female	15 to 40	Secondary or higher	indoors	No	No diagnosis	0	Negative	P. vivax	Closed	Lupuna	No	NA	NA	NA	NA	NA	NA	NA	296	lupuna	NA	P3
0	Iquitos	Female	60 or older	None or primary	indoors	No	No diagnosis	0	Negative	Negative	Closed	Lupuna	No	NA	NA	NA	NA	NA	NA	NA	307	lupuna	NA	P3
0	Iquitos	Female	15 to 40	Secondary or higher	indoors	Yes	No diagnosis	0	Negative	Negative	Closed	Lupuna	No	NA	NA	NA	NA	NA	NA	NA	314	lupuna	NA	P3
0	Iquitos	Female	40 to 60	Secondary or higher	indoors	No	No diagnosis	0	Negative	Negative	Closed	Lupuna	No	NA	NA	NA	NA	NA	NA	NA	365	lupuna	NA	P3
1	Iquitos	Female	40 to 60	None or primary	indoors	No	No diagnosis	0	Negative	P. vivax	Closed	Lupuna	Yes	One	Family matters	NA	NA	Hours	4	Iquitos city	297	lupuna	No	P3
0	Iquitos	Male	40 to 60	Secondary or higher	indoors	Yes	No diagnosis	0	Negative	Negative	Closed	Lupuna	No	NA	NA	NA	NA	NA	NA	NA	716	lupuna	NA	P3
0	Iquitos	Female	40 to 60	None or primary	indoors	No	No diagnosis	0	Negative	Negative	Closed	Lupuna	No	NA	NA	NA	NA	NA	NA	NA	366	lupuna	NA	P3
0	Iquitos	Female	15 to 40	Secondary or higher	indoors	No	No diagnosis	0	Negative	Negative	Closed	Lupuna	No	NA	NA	NA	NA	NA	NA	NA	719	lupuna	NA	P3
0	Iquitos	Female	60 or older	None or primary	indoors	No	No diagnosis	0	Negative	Negative	Closed	Lupuna	No	NA	NA	NA	NA	NA	NA	NA	327	lupuna	NA	P3
0	Iquitos	Female	15 to 40	Secondary or higher	indoors	No	No diagnosis	0	Negative	Negative	Closed	Lupuna	No	NA	NA	NA	NA	NA	NA	NA	325	lupuna	NA	P3
0	Iquitos	Female	40 to 60	Secondary or higher	indoors	No	No diagnosis	0	Negative	Negative	Opened	Lupuna	No	NA	NA	NA	NA	NA	NA	NA	725	lupuna	NA	P3
0	Iquitos	Male	15 to 40	Secondary or higher	indoors	No	No diagnosis	0	Negative	Negative	Closed	Lupuna	Yes	More than one	Economic reasons	88	NA	Hours	14	Others	285	lupuna	Yes	P3
0	Iquitos	Female	40 to 60	None or primary	outdoors	No	No diagnosis	0	Negative	Negative	Closed	Lupuna	Yes	More than one	Economic reasons	6	NA	Hours	10	Iquitos city	727	lupuna	No	P3
1	Iquitos	Female	15 to 40	Secondary or higher	indoors	No	No diagnosis	0	Negative	P. vivax	Closed	Lupuna	Yes	One	Economic reasons	6	NA	Hours	13	Iquitos city	275	lupuna	Yes	P3
0	Iquitos	Female	15 to 40	Secondary or higher	indoors	No	No diagnosis	0	Negative	Negative	Closed	Lupuna	No	NA	NA	NA	NA	NA	NA	NA	287	lupuna	NA	P3
0	Iquitos	Female	15 to 40	None or primary	outdoors	No	No diagnosis	0	Negative	Negative	Opened	Lupuna	No	NA	NA	NA	NA	NA	NA	NA	733	lupuna	NA	P3
0	Iquitos	Female	60 or older	None or primary	outdoors	No	No diagnosis	0	Negative	Negative	Opened	Lupuna	Yes	One	Personal reasons	NA	NA	Hours	5	Iquitos city	734	lupuna	No	P3
0	Iquitos	Male	40 to 60	None or primary	outdoors	No	No diagnosis	0	Negative	Negative	Closed	Lupuna	Yes	More than one	Economic reasons	6	NA	Hours	7	Iquitos city	736	lupuna	No	P3
0	Iquitos	Male	60 or older	None or primary	outdoors	No	No diagnosis	0	Negative	Negative	Closed	Lupuna	Yes	More than one	Economic reasons	5	NA	Days	NA	Others	737	lupuna	Yes	P3
0	Iquitos	Female	40 to 60	None or primary	outdoors	No	No diagnosis	0	Negative	Negative	Closed	Lupuna	Yes	More than one	Economic reasons	5	NA	Days	NA	Others	738	lupuna	Yes	P3
0	Iquitos	Female	15 to 40	Secondary or higher	indoors	Yes	No diagnosis	0	Negative	Negative	Closed	Lupuna	Yes	More than one	Economic reasons	88	NA	Hours	8	Others	740	lupuna	No	P3
0	Iquitos	Male	60 or older	None or primary	outdoors	No	No diagnosis	0	Negative	Negative	Closed	Lupuna	No	NA	NA	NA	NA	NA	NA	NA	336	lupuna	NA	P3
0	Iquitos	Female	15 to 40	Secondary or higher	indoors	No	No diagnosis	0	Negative	Negative	Closed	Lupuna	No	NA	NA	NA	NA	NA	NA	NA	743	lupuna	NA	P3
0	Iquitos	Male	60 or older	Secondary or higher	outdoors	No	No diagnosis	0	Negative	Negative	Closed	Lupuna	Yes	More than one	Recreation	NA	NA	Hours	11	Iquitos city	746	lupuna	No	P3
0	Iquitos	Male	60 or older	Secondary or higher	outdoors	No	No diagnosis	0	Negative	Negative	Closed	Lupuna	Yes	More than one	Economic reasons	6	NA	Days	NA	Iquitos city	748	lupuna	Yes	P3
0	Iquitos	Female	60 or older	None or primary	outdoors	No	No diagnosis	0	Negative	Negative	Closed	Lupuna	Yes	More than one	Economic reasons	6	NA	Days	NA	Iquitos city	749	lupuna	Yes	P3
0	Iquitos	Male	15 to 40	Secondary or higher	outdoors	No	No diagnosis	0	Negative	Negative	Closed	Lupuna	No	NA	NA	NA	NA	NA	NA	NA	751	lupuna	NA	P3
1	Iquitos	Male	40 to 60	Secondary or higher	outdoors	No	No diagnosis	0	Negative	P. vivax	Closed	San Pedro	Yes	More than one	Others	NA	NA	Hours	4	Iquitos city	752	san pedro	No	P3
0	Iquitos	Female	15 to 40	None or primary	outdoors	No	No diagnosis	0	Negative	Negative	Closed	San Pedro	Yes	More than one	Others	NA	NA	Hours	4	Iquitos city	753	san pedro	No	P3
0	Iquitos	Male	15 to 40	Secondary or higher	outdoors	No	No diagnosis	0	Negative	Negative	Closed	San Pedro	Yes	More than one	Others	NA	NA	Hours	4	Iquitos city	755	san pedro	No	P3
0	Iquitos	Male	60 or older	None or primary	outdoors	No	No diagnosis	0	Negative	Negative	Closed	Lupuna	No	NA	NA	NA	NA	NA	NA	NA	758	lupuna	NA	P3
0	Iquitos	Female	60 or older	None or primary	indoors	No	No diagnosis	0	Negative	Negative	Closed	Lupuna	No	NA	NA	NA	NA	NA	NA	NA	759	lupuna	NA	P3
0	Iquitos	Female	40 to 60	Secondary or higher	indoors	No	No diagnosis	0	Negative	Negative	Closed	Lupuna	Yes	More than one	Others	NA	NA	Hours	1	Iquitos city	363	lupuna	No	P3
0	Iquitos	Male	40 to 60	Secondary or higher	outdoors	No	No diagnosis	0	Negative	Negative	Closed	Lupuna	No	NA	NA	NA	NA	NA	NA	NA	764	lupuna	NA	P3
0	Iquitos	Female	40 to 60	Secondary or higher	indoors	No	No diagnosis	0	Negative	Negative	Closed	Lupuna	No	NA	NA	NA	NA	NA	NA	NA	765	lupuna	NA	P3
0	Iquitos	Female	15 to 40	Secondary or higher	indoors	No	No diagnosis	0	Negative	Negative	Opened	Lupuna	Yes	More than one	Others	NA	NA	Days	NA	Iquitos city	306	lupuna	Yes	P3
0	Iquitos	Male	60 or older	None or primary	outdoors	No	No diagnosis	0	Negative	Negative	Opened	Lupuna	Yes	More than one	Economic reasons	6	NA	Hours	2	Iquitos city	769	lupuna	No	P3
1	Iquitos	Male	15 to 40	Secondary or higher	outdoors	No	No diagnosis	0	Negative	P. vivax	Opened	Lupuna	No	NA	NA	NA	NA	NA	NA	NA	770	lupuna	NA	P3
0	Iquitos	Male	15 to 40	Secondary or higher	outdoors	No	No diagnosis	0	Negative	Negative	Opened	Lupuna	No	NA	NA	NA	NA	NA	NA	NA	310	lupuna	NA	P3
0	Iquitos	Female	60 or older	None or primary	indoors	No	No diagnosis	0	Negative	Negative	Opened	Lupuna	No	NA	NA	NA	NA	NA	NA	NA	773	lupuna	NA	P3
1	Iquitos	Male	15 to 40	Secondary or higher	outdoors	No	No diagnosis	0	Negative	P. vivax	Closed	Lupuna	No	NA	NA	NA	NA	NA	NA	NA	775	lupuna	NA	P3
0	Iquitos	Male	15 to 40	Secondary or higher	indoors	Yes	No diagnosis	0	Negative	Negative	Closed	Lupuna	No	NA	NA	NA	NA	NA	NA	NA	279	lupuna	NA	P3
0	Iquitos	Male	60 or older	None or primary	outdoors	Yes	No diagnosis	0	Negative	Negative	Closed	Lupuna	No	NA	NA	NA	NA	NA	NA	NA	778	lupuna	NA	P3
1	Iquitos	Female	60 or older	None or primary	indoors	Yes	No diagnosis	0	Negative	P. falciparum	Closed	Lupuna	No	NA	NA	NA	NA	NA	NA	NA	273	lupuna	NA	P3
0	Iquitos	Female	15 to 40	Secondary or higher	indoors	Yes	No diagnosis	0	Negative	Negative	Closed	Lupuna	No	NA	NA	NA	NA	NA	NA	NA	274	lupuna	NA	P3
0	Iquitos	Male	15 to 40	Secondary or higher	indoors	No	No diagnosis	0	Negative	Negative	Closed	Lupuna	No	NA	NA	NA	NA	NA	NA	NA	781	lupuna	NA	P3
0	Iquitos	Female	15 to 40	Secondary or higher	outdoors	No	No diagnosis	0	Negative	Negative	Closed	Lupuna	No	NA	NA	NA	NA	NA	NA	NA	350	lupuna	NA	P3
0	Iquitos	Male	60 or older	None or primary	indoors	Yes	No diagnosis	0	Negative	Negative	Closed	Lupuna	No	NA	NA	NA	NA	NA	NA	NA	785	lupuna	NA	P3
0	Iquitos	Female	40 to 60	Secondary or higher	outdoors	Yes	No diagnosis	0	Negative	Negative	Closed	Lupuna	No	NA	NA	NA	NA	NA	NA	NA	786	lupuna	NA	P3
0	Iquitos	Female	15 to 40	None or primary	indoors	No	No diagnosis	0	Negative	Negative	Closed	Lupuna	No	NA	NA	NA	NA	NA	NA	NA	362	lupuna	NA	P3
0	Iquitos	Male	15 to 40	Secondary or higher	outdoors	Yes	No diagnosis	0	Negative	Negative	Closed	Lupuna	No	NA	NA	NA	NA	NA	NA	NA	789	lupuna	NA	P3
0	Iquitos	Female	40 to 60	None or primary	indoors	No	No diagnosis	0	Negative	Negative	Closed	Lupuna	No	NA	NA	NA	NA	NA	NA	NA	343	lupuna	NA	P3
0	Iquitos	Male	40 to 60	None or primary	indoors	Yes	No diagnosis	0	Negative	Negative	Closed	Lupuna	No	NA	NA	NA	NA	NA	NA	NA	791	lupuna	NA	P3
0	Iquitos	Male	15 to 40	Secondary or higher	indoors	Yes	No diagnosis	0	Negative	Negative	Closed	Lupuna	No	NA	NA	NA	NA	NA	NA	NA	267	lupuna	NA	P3
0	Iquitos	Female	40 to 60	Secondary or higher	indoors	No	No diagnosis	0	Negative	Negative	Closed	Lupuna	No	NA	NA	NA	NA	NA	NA	NA	341	lupuna	NA	P3
1	Iquitos	Female	15 to 40	Secondary or higher	indoors	No	No diagnosis	0	Negative	P. vivax	Closed	Lupuna	No	NA	NA	NA	NA	NA	NA	NA	795	lupuna	NA	P3
0	Iquitos	Male	15 to 40	Secondary or higher	indoors	No	No diagnosis	0	Negative	Negative	Opened	Lupuna	No	NA	NA	NA	NA	NA	NA	NA	326	lupuna	NA	P3
0	Iquitos	Male	60 or older	None or primary	outdoors	No	No diagnosis	0	Negative	Negative	Closed	Lupuna	No	NA	NA	NA	NA	NA	NA	NA	799	lupuna	NA	P3
0	Iquitos	Male	15 to 40	Secondary or higher	indoors	No	No diagnosis	0	Negative	Negative	Closed	Lupuna	No	NA	NA	NA	NA	NA	NA	NA	800	lupuna	NA	P3
0	Iquitos	Female	15 to 40	Secondary or higher	indoors	No	No diagnosis	0	Negative	Negative	Closed	Lupuna	No	NA	NA	NA	NA	NA	NA	NA	801	lupuna	NA	P3
1	Iquitos	Male	15 to 40	Secondary or higher	outdoors	No	No diagnosis	0	Negative	P. vivax	Closed	Lupuna	No	NA	NA	NA	NA	NA	NA	NA	299	lupuna	NA	P3
0	Iquitos	Female	15 to 40	Secondary or higher	outdoors	Yes	No diagnosis	0	Negative	Negative	Closed	Lupuna	Yes	One	Economic reasons	5	NA	Hours	6	Iquitos city	323	lupuna	No	P3
0	Iquitos	Male	15 to 40	None or primary	outdoors	No	No diagnosis	0	Negative	Negative	Closed	Lupuna	No	NA	NA	NA	NA	NA	NA	NA	805	lupuna	NA	P3
0	Iquitos	Male	60 or older	None or primary	outdoors	No	No diagnosis	0	Negative	Negative	Closed	Lupuna	No	NA	NA	NA	NA	NA	NA	NA	175	lupuna	NA	P3
0	Iquitos	Female	60 or older	None or primary	outdoors	No	No diagnosis	0	Negative	Negative	Closed	Lupuna	No	NA	NA	NA	NA	NA	NA	NA	174	lupuna	NA	P3
0	Iquitos	Male	40 to 60	Secondary or higher	outdoors	No	No diagnosis	0	Negative	Negative	Closed	Lupuna	No	NA	NA	NA	NA	NA	NA	NA	811	lupuna	NA	P3
0	Iquitos	Female	40 to 60	Secondary or higher	indoors	No	No diagnosis	0	Negative	Negative	Closed	Lupuna	No	NA	NA	NA	NA	NA	NA	NA	812	lupuna	NA	P3
0	Iquitos	Male	40 to 60	None or primary	indoors	Yes	No diagnosis	0	Negative	Negative	Closed	Lupuna	Yes	More than one	Economic reasons	88	NA	Hours	2	Iquitos city	816	lupuna	No	P3
0	Iquitos	Male	60 or older	None or primary	indoors	No	No diagnosis	0	Negative	Negative	Closed	San Pedro	No	NA	NA	NA	NA	NA	NA	NA	818	san pedro	NA	P3
0	Iquitos	Female	60 or older	None or primary	indoors	No	No diagnosis	0	Negative	Negative	Closed	San Pedro	No	NA	NA	NA	NA	NA	NA	NA	819	san pedro	NA	P3
1	Iquitos	Male	40 to 60	Secondary or higher	outdoors	No	No diagnosis	0	Negative	P. vivax	Closed	San Pedro	Yes	One	Economic reasons	1	NA	Days	NA	Others	820	san pedro	Yes	P3
0	Iquitos	Male	15 to 40	Secondary or higher	indoors	Yes	No diagnosis	0	Negative	Negative	Closed	San Pedro	No	NA	NA	NA	NA	NA	NA	NA	821	san pedro	NA	P3
0	Iquitos	Male	15 to 40	Secondary or higher	outdoors	Yes	No diagnosis	0	Negative	Negative	Closed	San Pedro	No	NA	NA	NA	NA	NA	NA	NA	822	san pedro	NA	P3
1	Iquitos	Male	40 to 60	Secondary or higher	outdoors	No	No diagnosis	0	Negative	P. vivax	Closed	San Pedro	Yes	More than one	Personal reasons	NA	NA	Hours	4	Iquitos city	824	san pedro	No	P3
0	Iquitos	Male	60 or older	None or primary	outdoors	No	No diagnosis	0	Negative	Negative	Closed	San Pedro	No	NA	NA	NA	NA	NA	NA	NA	825	san pedro	NA	P3
1	Iquitos	Female	15 to 40	Secondary or higher	indoors	No	No diagnosis	0	Negative	P. falciparum	Closed	Lupuna	No	NA	NA	NA	NA	NA	NA	NA	826	lupuna	NA	P3
1	Iquitos	Male	40 to 60	Secondary or higher	outdoors	No	No diagnosis	0	Negative	P. vivax	Closed	Lupuna	Yes	More than one	Economic reasons	6	NA	Hours	5	Iquitos city	829	lupuna	No	P3
0	Iquitos	Female	15 to 40	Secondary or higher	indoors	No	No diagnosis	0	Negative	Negative	Closed	Lupuna	No	NA	NA	NA	NA	NA	NA	NA	830	lupuna	NA	P3
0	Iquitos	Male	15 to 40	Secondary or higher	outdoors	No	No diagnosis	0	Negative	Negative	Closed	Lupuna	Yes	More than one	Economic reasons	88	NA	Hours	5	Iquitos city	834	lupuna	No	P3
1	Iquitos	Male	15 to 40	Secondary or higher	indoors	No	No diagnosis	0	Negative	P. vivax	Closed	Lupuna	No	NA	NA	NA	NA	NA	NA	NA	837	lupuna	NA	P3
0	Iquitos	Male	60 or older	Secondary or higher	indoors	Yes	No diagnosis	0	Negative	Negative	Opened	Lupuna	No	NA	NA	NA	NA	NA	NA	NA	839	lupuna	NA	P3
0	Iquitos	Female	40 to 60	Secondary or higher	indoors	Yes	No diagnosis	0	Negative	Negative	Opened	Lupuna	No	NA	NA	NA	NA	NA	NA	NA	840	lupuna	NA	P3
0	Iquitos	Male	15 to 40	Secondary or higher	indoors	No	No diagnosis	0	Negative	Negative	Closed	Santa Rita	No	NA	NA	NA	NA	NA	NA	NA	210	santa rita	NA	P3
0	Iquitos	Male	15 to 40	Secondary or higher	indoors	Yes	No diagnosis	0	Negative	Negative	Closed	Lupuna	Yes	More than one	Economic reasons	1	NA	Hours	9	Iquitos city	348	lupuna	No	P3
0	Iquitos	Male	15 to 40	Secondary or higher	indoors	Yes	No diagnosis	0	Negative	Negative	Closed	Lupuna	No	NA	NA	NA	NA	NA	NA	NA	846	lupuna	NA	P3
0	Iquitos	Female	15 to 40	Secondary or higher	indoors	No	No diagnosis	0	Negative	Negative	Closed	San Pedro	No	NA	NA	NA	NA	NA	NA	NA	847	san pedro	NA	P3
0	Iquitos	Male	60 or older	None or primary	indoors	Yes	No diagnosis	0	Negative	Negative	Opened	San Pedro	No	NA	NA	NA	NA	NA	NA	NA	850	san pedro	NA	P3
0	Iquitos	Female	60 or older	None or primary	outdoors	No	No diagnosis	0	Negative	Negative	Opened	San Pedro	No	NA	NA	NA	NA	NA	NA	NA	851	san pedro	NA	P3
0	Iquitos	Female	15 to 40	Secondary or higher	indoors	No	No diagnosis	0	Negative	Negative	Opened	San Pedro	No	NA	NA	NA	NA	NA	NA	NA	852	san pedro	NA	P3
0	Iquitos	Male	40 to 60	Secondary or higher	outdoors	No	No diagnosis	0	Negative	Negative	Closed	San Pedro	No	NA	NA	NA	NA	NA	NA	NA	853	san pedro	NA	P3
0	Iquitos	Male	40 to 60	Secondary or higher	outdoors	No	No diagnosis	0	Negative	Negative	Closed	San Pedro	No	NA	NA	NA	NA	NA	NA	NA	855	san pedro	NA	P3
0	Iquitos	Female	60 or older	Secondary or higher	indoors	Yes	No diagnosis	0	Negative	Negative	Closed	San Pedro	No	NA	NA	NA	NA	NA	NA	NA	856	san pedro	NA	P3
1	Iquitos	Male	15 to 40	Secondary or higher	outdoors	No	No diagnosis	0	Negative	P. vivax	Closed	San Pedro	No	NA	NA	NA	NA	NA	NA	NA	857	san pedro	NA	P3
0	Iquitos	Male	15 to 40	Secondary or higher	outdoors	No	No diagnosis	0	Negative	Negative	Closed	San Pedro	No	NA	NA	NA	NA	NA	NA	NA	858	san pedro	NA	P3
0	Iquitos	Female	60 or older	None or primary	indoors	No	No diagnosis	0	Negative	Negative	Closed	San Pedro	No	NA	NA	NA	NA	NA	NA	NA	859	san pedro	NA	P3
0	Iquitos	Female	15 to 40	Secondary or higher	indoors	No	No diagnosis	0	Negative	Negative	Closed	San Pedro	No	NA	NA	NA	NA	NA	NA	NA	860	san pedro	NA	P3
0	Iquitos	Male	15 to 40	Secondary or higher	indoors	Yes	No diagnosis	0	Negative	Negative	Closed	San Pedro	No	NA	NA	NA	NA	NA	NA	NA	861	san pedro	NA	P3
0	Iquitos	Female	15 to 40	Secondary or higher	indoors	No	No diagnosis	0	Negative	Negative	Closed	San Pedro	No	NA	NA	NA	NA	NA	NA	NA	862	san pedro	NA	P3
0	Iquitos	Male	60 or older	Secondary or higher	indoors	No	No diagnosis	0	Negative	Negative	Closed	San Pedro	No	NA	NA	NA	NA	NA	NA	NA	864	san pedro	NA	P3
1	Iquitos	Female	40 to 60	Secondary or higher	indoors	No	No diagnosis	9	Negative	P. vivax	Closed	San Pedro	No	NA	NA	NA	NA	NA	NA	NA	675	san pedro	NA	P3
1	Iquitos	Male	60 or older	None or primary	outdoors	No	No diagnosis	0	Negative	P. vivax	Closed	San Pedro	No	NA	NA	NA	NA	NA	NA	NA	867	san pedro	NA	P3
1	Iquitos	Male	40 to 60	Secondary or higher	outdoors	No	No diagnosis	0	Negative	P. vivax	Closed	San Pedro	No	NA	NA	NA	NA	NA	NA	NA	868	san pedro	NA	P3
0	Iquitos	Female	40 to 60	None or primary	indoors	No	No diagnosis	0	Negative	Negative	Closed	San Pedro	No	NA	NA	NA	NA	NA	NA	NA	869	san pedro	NA	P3
1	Iquitos	Male	40 to 60	Secondary or higher	outdoors	No	No diagnosis	9	Negative	P. vivax	Closed	San Pedro	No	NA	NA	NA	NA	NA	NA	NA	874	san pedro	NA	P3
0	Iquitos	Female	40 to 60	None or primary	indoors	No	No diagnosis	0	Negative	Negative	Closed	San Pedro	No	NA	NA	NA	NA	NA	NA	NA	875	san pedro	NA	P3
0	Iquitos	Female	15 to 40	None or primary	indoors	No	No diagnosis	0	Negative	Negative	Closed	San Pedro	No	NA	NA	NA	NA	NA	NA	NA	876	san pedro	NA	P3
0	Iquitos	Male	60 or older	None or primary	outdoors	No	No diagnosis	0	Negative	Negative	Closed	San Pedro	No	NA	NA	NA	NA	NA	NA	NA	880	san pedro	NA	P3
0	Iquitos	Male	60 or older	None or primary	outdoors	No	No diagnosis	0	Negative	Negative	Closed	San Pedro	Yes	One	Personal reasons	NA	NA	Hours	6	Iquitos city	882	san pedro	No	P3
0	Iquitos	Female	40 to 60	None or primary	indoors	No	No diagnosis	0	Negative	Negative	Closed	San Pedro	Yes	One	Personal reasons	NA	NA	Hours	6	Iquitos city	883	san pedro	No	P3
0	Iquitos	Male	60 or older	None or primary	outdoors	No	No diagnosis	0	Negative	Negative	Closed	San Pedro	No	NA	NA	NA	NA	NA	NA	NA	884	san pedro	NA	P3
0	Iquitos	Female	60 or older	None or primary	indoors	No	No diagnosis	0	Negative	Negative	Closed	San Pedro	Yes	More than one	Personal reasons	NA	NA	Hours	12	Iquitos city	885	san pedro	Yes	P3
0	Iquitos	Female	15 to 40	Secondary or higher	indoors	No	No diagnosis	0	Negative	Negative	Closed	San Pedro	Yes	One	Personal reasons	NA	NA	Days	NA	Iquitos city	886	san pedro	Yes	P3
0	Iquitos	Male	40 to 60	None or primary	outdoors	Yes	No diagnosis	0	Negative	Negative	Closed	San Pedro	Yes	One	Personal reasons	NA	NA	Hours	8	Iquitos city	887	san pedro	No	P3
1	Iquitos	Female	40 to 60	None or primary	indoors	No	No diagnosis	0	Negative	P. vivax	Closed	San Pedro	Yes	One	Personal reasons	NA	NA	Hours	8	Iquitos city	888	san pedro	No	P3
0	Iquitos	Female	15 to 40	None or primary	indoors	No	No diagnosis	0	Negative	Negative	Closed	San Pedro	Yes	One	Personal reasons	NA	NA	Hours	8	Iquitos city	894	san pedro	No	P3
0	Iquitos	Male	40 to 60	Secondary or higher	outdoors	No	No diagnosis	0	Negative	Negative	Closed	San Pedro	Yes	One	Others	NA	NA	Hours	5	Iquitos city	895	san pedro	No	P3
0	Iquitos	Female	40 to 60	None or primary	outdoors	No	No diagnosis	0	Negative	Negative	Closed	San Pedro	Yes	More than one	Others	NA	NA	Hours	5	Iquitos city	896	san pedro	No	P3
0	Iquitos	Male	15 to 40	Secondary or higher	outdoors	No	No diagnosis	0	Negative	Negative	Closed	San Pedro	Yes	More than one	Others	NA	NA	Hours	5	Iquitos city	900	san pedro	No	P3
0	Iquitos	Female	40 to 60	None or primary	outdoors	No	No diagnosis	0	Negative	Negative	Closed	San Pedro	Yes	More than one	Others	NA	NA	Hours	5	Iquitos city	901	san pedro	No	P3
0	Iquitos	Male	60 or older	None or primary	indoors	Yes	No diagnosis	0	Negative	Negative	Closed	San Pedro	Yes	More than one	Others	NA	NA	Minutes	NA	Iquitos city	905	san pedro	No	P3
0	Iquitos	Female	60 or older	None or primary	outdoors	No	Positive diagnosis	0	Negative	Negative	Closed	San Pedro	Yes	More than one	Others	NA	NA	Hours	6	Iquitos city	906	san pedro	No	P3
0	Iquitos	Male	15 to 40	Secondary or higher	outdoors	No	No diagnosis	0	Negative	Negative	Closed	San Pedro	Yes	More than one	Others	NA	NA	Hours	3	Iquitos city	909	san pedro	No	P3
0	Iquitos	Female	15 to 40	Secondary or higher	outdoors	No	No diagnosis	0	Negative	Negative	Closed	San Pedro	Yes	More than one	Others	NA	NA	Hours	3	Iquitos city	910	san pedro	No	P3
0	Iquitos	Male	15 to 40	None or primary	indoors	No	No diagnosis	0	Negative	Negative	Closed	San Pedro	Yes	One	Others	NA	NA	Hours	1	Others	913	san pedro	No	P3
0	Iquitos	Female	40 to 60	None or primary	indoors	No	No diagnosis	0	Negative	Negative	Closed	San Pedro	Yes	One	Others	NA	NA	Days	NA	Others	914	san pedro	Yes	P3
0	Iquitos	Female	15 to 40	Secondary or higher	outdoors	Yes	No diagnosis	0	Negative	Negative	Closed	San Pedro	No	NA	NA	NA	NA	NA	NA	NA	915	san pedro	NA	P3
0	Iquitos	Male	15 to 40	Secondary or higher	outdoors	No	No diagnosis	0	Negative	Negative	Closed	San Pedro	No	NA	NA	NA	NA	NA	NA	NA	919	san pedro	NA	P3
0	Iquitos	Female	15 to 40	None or primary	indoors	No	No diagnosis	0	Negative	Negative	Closed	San Pedro	No	NA	NA	NA	NA	NA	NA	NA	920	san pedro	NA	P3
0	Iquitos	Male	40 to 60	Secondary or higher	outdoors	No	No diagnosis	1	P. vivax	Negative	Closed	San Pedro	No	NA	NA	NA	NA	NA	NA	NA	921	san pedro	NA	P3
0	Iquitos	Male	15 to 40	Secondary or higher	outdoors	Yes	No diagnosis	0	Negative	Negative	Closed	San Pedro	No	NA	NA	NA	NA	NA	NA	NA	924	san pedro	NA	P3
0	Iquitos	Male	15 to 40	Secondary or higher	outdoors	No	No diagnosis	0	Negative	Negative	Closed	San Pedro	No	NA	NA	NA	NA	NA	NA	NA	925	san pedro	NA	P3
0	Iquitos	Female	15 to 40	Secondary or higher	indoors	No	No diagnosis	0	Negative	Negative	Closed	San Pedro	No	NA	NA	NA	NA	NA	NA	NA	926	san pedro	NA	P3
0	Iquitos	Female	15 to 40	Secondary or higher	indoors	No	No diagnosis	0	Negative	Negative	Opened	San Pedro	No	NA	NA	NA	NA	NA	NA	NA	931	san pedro	NA	P3
0	Iquitos	Male	60 or older	None or primary	outdoors	No	No diagnosis	0	Negative	Negative	Closed	San Pedro	No	NA	NA	NA	NA	NA	NA	NA	933	san pedro	NA	P3
0	Iquitos	Male	40 to 60	Secondary or higher	outdoors	No	No diagnosis	0	Negative	Negative	Closed	San Pedro	No	NA	NA	NA	NA	NA	NA	NA	934	san pedro	NA	P3
0	Iquitos	Female	60 or older	None or primary	outdoors	No	No diagnosis	0	Negative	Negative	Closed	San Pedro	Yes	One	Others	NA	NA	Hours	2	Iquitos city	937	san pedro	No	P3
0	Iquitos	Female	15 to 40	Secondary or higher	indoors	No	No diagnosis	0	Negative	Negative	Closed	San Pedro	Yes	More than one	Others	NA	NA	Hours	4	Iquitos city	938	san pedro	No	P3
0	Iquitos	Male	15 to 40	None or primary	indoors	No	No diagnosis	0	Negative	Negative	Closed	San Pedro	No	NA	NA	NA	NA	NA	NA	NA	939	san pedro	NA	P3
0	Iquitos	Female	15 to 40	None or primary	indoors	No	No diagnosis	0	Negative	Negative	Closed	San Pedro	No	NA	NA	NA	NA	NA	NA	NA	940	san pedro	NA	P3
0	Iquitos	Male	40 to 60	Secondary or higher	indoors	No	No diagnosis	0	Negative	Negative	Closed	San Pedro	Yes	More than one	Others	NA	NA	Hours	5	Iquitos city	944	san pedro	No	P3
1	Iquitos	Female	40 to 60	Secondary or higher	indoors	No	No diagnosis	0	Negative	P. vivax	Closed	San Pedro	Yes	More than one	Others	NA	NA	Hours	5	Iquitos city	945	san pedro	No	P3
1	Iquitos	Male	15 to 40	Secondary or higher	indoors	No	No diagnosis	0	Negative	P. vivax	Closed	San Pedro	Yes	More than one	Others	NA	NA	Hours	4	Iquitos city	946	san pedro	No	P3
0	Iquitos	Female	40 to 60	None or primary	outdoors	No	No diagnosis	0	Negative	Negative	Closed	San Pedro	Yes	More than one	Others	NA	NA	Hours	4	Iquitos city	949	san pedro	No	P3
0	Iquitos	Male	15 to 40	None or primary	outdoors	No	No diagnosis	0	Negative	Negative	Closed	San Pedro	No	NA	NA	NA	NA	NA	NA	NA	950	san pedro	NA	P3
0	Iquitos	Male	40 to 60	Secondary or higher	outdoors	No	No diagnosis	0	Negative	Negative	Closed	San Pedro	Yes	More than one	Others	NA	NA	Minutes	NA	Iquitos city	955	san pedro	No	P3
0	Iquitos	Male	60 or older	None or primary	outdoors	No	No diagnosis	0	Negative	Negative	Closed	San Pedro	No	NA	NA	NA	NA	NA	NA	NA	956	san pedro	NA	P3
0	Iquitos	Male	60 or older	None or primary	outdoors	No	No diagnosis	0	Negative	Negative	Closed	San Pedro	Yes	One	Family matters	NA	NA	Hours	8	Iquitos city	957	san pedro	No	P3
0	Iquitos	Female	40 to 60	None or primary	outdoors	No	No diagnosis	0	Negative	Negative	Closed	San Pedro	Yes	More than one	Family matters	NA	NA	Days	NA	Iquitos city	958	san pedro	Yes	P3
0	Iquitos	Female	60 or older	None or primary	indoors	No	No diagnosis	0	Negative	Negative	Closed	San Pedro	No	NA	NA	NA	NA	NA	NA	NA	959	san pedro	NA	P3
0	Iquitos	Male	60 or older	Secondary or higher	outdoors	No	No diagnosis	0	Negative	Negative	Closed	San Pedro	No	NA	NA	NA	NA	NA	NA	NA	960	san pedro	NA	P3
0	Iquitos	Male	40 to 60	Secondary or higher	outdoors	No	No diagnosis	0	Negative	Negative	Closed	San Pedro	Yes	One	Others	NA	NA	Days	NA	Iquitos city	961	san pedro	Yes	P3
0	Iquitos	Male	60 or older	None or primary	outdoors	No	No diagnosis	0	Negative	Negative	Closed	San Pedro	Yes	More than one	Economic reasons	88	NA	Hours	9	Others	962	san pedro	No	P3
0	Iquitos	Male	15 to 40	Secondary or higher	outdoors	No	No diagnosis	0	Negative	Negative	Closed	San Pedro	Yes	One	Economic reasons	6	NA	Hours	6	Iquitos city	963	san pedro	No	P3
0	Iquitos	Female	15 to 40	Secondary or higher	indoors	No	No diagnosis	0	Negative	Negative	Closed	San Pedro	Yes	One	Health seeking	NA	NA	Hours	8	Iquitos city	965	san pedro	No	P3
0	Iquitos	Female	15 to 40	None or primary	indoors	No	No diagnosis	0	Negative	Negative	Closed	San Pedro	Yes	One	Personal reasons	NA	NA	Hours	7	Others	968	san pedro	No	P3
0	Iquitos	Male	40 to 60	Secondary or higher	indoors	Yes	No diagnosis	0	Negative	Negative	Closed	San Pedro	Yes	More than one	Economic reasons	88	NA	Hours	1	Others	974	san pedro	No	P3
1	Iquitos	Female	15 to 40	None or primary	indoors	No	No diagnosis	0	Negative	P. falciparum	Closed	San Pedro	No	NA	NA	NA	NA	NA	NA	NA	975	san pedro	NA	P3
0	Iquitos	Female	40 to 60	None or primary	indoors	No	No diagnosis	0	Negative	Negative	Closed	San Pedro	No	NA	NA	NA	NA	NA	NA	NA	976	san pedro	NA	P3
0	Iquitos	Female	15 to 40	Secondary or higher	indoors	No	No diagnosis	0	Negative	Negative	Closed	San Pedro	No	NA	NA	NA	NA	NA	NA	NA	978	san pedro	NA	P3
0	Iquitos	Female	40 to 60	Secondary or higher	indoors	No	No diagnosis	0	Negative	Negative	Closed	San Pedro	Yes	One	Family matters	NA	NA	Days	NA	Others	980	san pedro	Yes	P3
0	Iquitos	Male	40 to 60	Secondary or higher	outdoors	No	No diagnosis	0	Negative	Negative	Closed	San Pedro	No	NA	NA	NA	NA	NA	NA	NA	981	san pedro	NA	P3
0	Iquitos	Female	40 to 60	None or primary	indoors	No	No diagnosis	0	Negative	Negative	Closed	San Pedro	No	NA	NA	NA	NA	NA	NA	NA	982	san pedro	NA	P3
0	Iquitos	Female	40 to 60	None or primary	indoors	No	No diagnosis	0	Negative	Negative	Closed	San Pedro	No	NA	NA	NA	NA	NA	NA	NA	983	san pedro	NA	P3
0	Iquitos	Female	15 to 40	Secondary or higher	outdoors	No	No diagnosis	0	Negative	Negative	Closed	San Pedro	No	NA	NA	NA	NA	NA	NA	NA	984	san pedro	NA	P3
0	Iquitos	Female	15 to 40	Secondary or higher	outdoors	No	No diagnosis	0	Negative	Negative	Closed	San Pedro	No	NA	NA	NA	NA	NA	NA	NA	991	san pedro	NA	P3
0	Iquitos	Male	60 or older	Secondary or higher	outdoors	No	No diagnosis	0	Negative	Negative	Closed	San Pedro	No	NA	NA	NA	NA	NA	NA	NA	995	san pedro	NA	P3
0	Iquitos	Male	40 to 60	Secondary or higher	outdoors	No	No diagnosis	0	Negative	Negative	Closed	San Pedro	No	NA	NA	NA	NA	NA	NA	NA	996	san pedro	NA	P3
0	Iquitos	Female	40 to 60	Secondary or higher	outdoors	No	No diagnosis	0	Negative	Negative	Closed	San Pedro	No	NA	NA	NA	NA	NA	NA	NA	998	san pedro	NA	P3
0	Iquitos	Male	15 to 40	Secondary or higher	indoors	No	No diagnosis	0	Negative	Negative	Closed	San Pedro	No	NA	NA	NA	NA	NA	NA	NA	1001	san pedro	NA	P3
1	Iquitos	Female	15 to 40	Secondary or higher	outdoors	No	No diagnosis	0	Negative	P. vivax	Closed	San Pedro	No	NA	NA	NA	NA	NA	NA	NA	1002	san pedro	NA	P3
0	Iquitos	Female	15 to 40	Secondary or higher	indoors	No	No diagnosis	0	Negative	Negative	Closed	San Pedro	No	NA	NA	NA	NA	NA	NA	NA	1003	san pedro	NA	P3
0	Iquitos	Male	40 to 60	Secondary or higher	outdoors	No	No diagnosis	0	Negative	Negative	Closed	San Pedro	No	NA	NA	NA	NA	NA	NA	NA	1005	san pedro	NA	P3
0	Iquitos	Female	40 to 60	None or primary	indoors	No	No diagnosis	0	Negative	Negative	Closed	San Pedro	No	NA	NA	NA	NA	NA	NA	NA	1009	san pedro	NA	P3
0	Iquitos	Female	15 to 40	Secondary or higher	outdoors	No	No diagnosis	0	Negative	Negative	Closed	San Pedro	No	NA	NA	NA	NA	NA	NA	NA	1010	san pedro	NA	P3
0	Iquitos	Female	15 to 40	Secondary or higher	outdoors	No	No diagnosis	0	Negative	Negative	Closed	San Pedro	No	NA	NA	NA	NA	NA	NA	NA	1011	san pedro	NA	P3
0	Iquitos	Female	40 to 60	None or primary	indoors	Yes	No diagnosis	0	Negative	Negative	Closed	San Pedro	Yes	More than one	Economic reasons	88	NA	Days	NA	Others	1012	san pedro	Yes	P3
NA	Iquitos	Male	15 to 40	Secondary or higher	indoors	No	No diagnosis	NA	NA	NA	Closed	Santa Rita	No	NA	NA	NA	NA	NA	NA	NA	371	santa rita	NA	P3
NA	Iquitos	Male	< 15	Secondary or higher	indoors	No	No diagnosis	NA	NA	NA	Closed	Santa Rita	No	NA	NA	NA	NA	NA	NA	NA	372	santa rita	NA	P3
NA	Iquitos	Female	< 15	None or primary	indoors	No	No diagnosis	NA	NA	NA	Closed	Santa Rita	No	NA	NA	NA	NA	NA	NA	NA	373	santa rita	NA	P3
NA	Iquitos	Male	< 15	None or primary	indoors	No	No diagnosis	NA	NA	NA	Closed	Santa Rita	No	NA	NA	NA	NA	NA	NA	NA	374	santa rita	NA	P3
NA	Iquitos	Female	< 15	None or primary	indoors	No	No diagnosis	NA	NA	NA	Closed	Santa Rita	No	NA	NA	NA	NA	NA	NA	NA	379	santa rita	NA	P3
NA	Iquitos	Female	< 15	None or primary	indoors	No	No diagnosis	NA	NA	NA	Closed	Santa Rita	No	NA	NA	NA	NA	NA	NA	NA	380	santa rita	NA	P3
NA	Iquitos	Female	< 15	Secondary or higher	indoors	No	No diagnosis	NA	NA	NA	Closed	Santa Rita	No	NA	NA	NA	NA	NA	NA	NA	382	santa rita	NA	P3
NA	Iquitos	Male	< 15	Secondary or higher	indoors	No	No diagnosis	NA	NA	NA	Closed	Santa Rita	Yes	One	Recreation	NA	NA	Days	NA	Others	397	santa rita	Yes	P3
NA	Iquitos	Female	< 15	None or primary	indoors	No	No diagnosis	NA	NA	NA	Closed	Santa Rita	Yes	One	Health seeking	NA	NA	Days	NA	Iquitos city	399	santa rita	Yes	P3
NA	Iquitos	Male	< 15	None or primary	indoors	No	No diagnosis	NA	NA	NA	Closed	Santa Rita	Yes	One	Recreation	NA	NA	Hours	10	Iquitos city	400	santa rita	No	P3
NA	Iquitos	Female	< 15	None or primary	indoors	No	No diagnosis	NA	NA	NA	Closed	Santa Rita	Yes	One	Recreation	NA	NA	Days	NA	Others	406	santa rita	Yes	P3
NA	Iquitos	Male	< 15	None or primary	indoors	No	No diagnosis	NA	NA	NA	Closed	Santa Rita	Yes	One	Recreation	NA	NA	Days	NA	Others	407	santa rita	Yes	P3
NA	Iquitos	Male	< 15	None or primary	indoors	No	No diagnosis	NA	NA	NA	Opened	Santa Rita	No	NA	NA	NA	NA	NA	NA	NA	416	santa rita	NA	P3
NA	Iquitos	Male	< 15	None or primary	indoors	No	No diagnosis	NA	NA	NA	Opened	Santa Rita	No	NA	NA	NA	NA	NA	NA	NA	418	santa rita	NA	P3
NA	Iquitos	Male	60 or older	None or primary	outdoors	Yes	No diagnosis	NA	NA	NA	Opened	Santa Rita	No	NA	NA	NA	NA	NA	NA	NA	126	santa rita	NA	P3
NA	Iquitos	Female	< 15	None or primary	indoors	No	No diagnosis	NA	NA	NA	Closed	Santa Rita	No	NA	NA	NA	NA	NA	NA	NA	430	santa rita	NA	P3
NA	Iquitos	Male	< 15	None or primary	indoors	No	No diagnosis	NA	NA	NA	Closed	Santa Rita	No	NA	NA	NA	NA	NA	NA	NA	431	santa rita	NA	P3
NA	Iquitos	Male	< 15	None or primary	indoors	No	No diagnosis	NA	NA	NA	Closed	Santa Rita	No	NA	NA	NA	NA	NA	NA	NA	432	santa rita	NA	P3
NA	Iquitos	Male	< 15	None or primary	indoors	No	No diagnosis	NA	NA	NA	Closed	Santa Rita	Yes	One	Family matters	NA	NA	Days	NA	Others	433	santa rita	Yes	P3
NA	Iquitos	Male	< 15	None or primary	indoors	No	No diagnosis	NA	NA	NA	Closed	Santa Rita	No	NA	NA	NA	NA	NA	NA	NA	435	santa rita	NA	P3
NA	Iquitos	Female	< 15	None or primary	indoors	No	No diagnosis	NA	NA	NA	Closed	Santa Rita	Yes	One	Recreation	NA	NA	Days	NA	Others	437	santa rita	Yes	P3
NA	Iquitos	Female	< 15	Secondary or higher	indoors	No	No diagnosis	NA	NA	NA	Closed	Santa Rita	No	NA	NA	NA	NA	NA	NA	NA	440	santa rita	NA	P3
NA	Iquitos	Male	< 15	None or primary	indoors	No	No diagnosis	NA	NA	NA	Closed	Santa Rita	No	NA	NA	NA	NA	NA	NA	NA	441	santa rita	NA	P3
NA	Iquitos	Female	< 15	Secondary or higher	indoors	No	No diagnosis	NA	NA	NA	Closed	Santa Rita	No	NA	NA	NA	NA	NA	NA	NA	443	santa rita	NA	P3
NA	Iquitos	Male	< 15	None or primary	indoors	No	No diagnosis	NA	NA	NA	Closed	Santa Rita	No	NA	NA	NA	NA	NA	NA	NA	444	santa rita	NA	P3
NA	Iquitos	Male	15 to 40	Secondary or higher	indoors	No	No diagnosis	NA	NA	NA	Opened	Santa Rita	No	NA	NA	NA	NA	NA	NA	NA	448	santa rita	NA	P3
NA	Iquitos	Female	< 15	None or primary	indoors	No	No diagnosis	NA	NA	NA	Opened	Santa Rita	No	NA	NA	NA	NA	NA	NA	NA	451	santa rita	NA	P3
NA	Iquitos	Female	< 15	None or primary	indoors	No	No diagnosis	NA	NA	NA	Opened	Santa Rita	No	NA	NA	NA	NA	NA	NA	NA	452	santa rita	NA	P3
NA	Iquitos	Female	15 to 40	None or primary	indoors	No	No diagnosis	NA	NA	NA	Closed	Santa Rita	No	NA	NA	NA	NA	NA	NA	NA	454	santa rita	NA	P3
NA	Iquitos	Male	15 to 40	Secondary or higher	indoors	No	No diagnosis	NA	NA	NA	Closed	Santa Rita	No	NA	NA	NA	NA	NA	NA	NA	457	santa rita	NA	P3
NA	Iquitos	Male	< 15	None or primary	indoors	No	No diagnosis	NA	NA	NA	Closed	Santa Rita	No	NA	NA	NA	NA	NA	NA	NA	461	santa rita	NA	P3
NA	Iquitos	Female	< 15	Secondary or higher	indoors	No	No diagnosis	NA	NA	NA	Closed	Santa Rita	No	NA	NA	NA	NA	NA	NA	NA	468	santa rita	NA	P3
NA	Iquitos	Female	< 15	None or primary	indoors	No	No diagnosis	NA	NA	NA	Closed	Santa Rita	No	NA	NA	NA	NA	NA	NA	NA	473	santa rita	NA	P3
NA	Iquitos	Female	< 15	None or primary	indoors	No	No diagnosis	NA	NA	NA	Closed	Santa Rita	No	NA	NA	NA	NA	NA	NA	NA	477	santa rita	NA	P3
NA	Iquitos	Male	< 15	None or primary	indoors	No	No diagnosis	NA	NA	NA	Closed	Santa Rita	No	NA	NA	NA	NA	NA	NA	NA	480	santa rita	NA	P3
NA	Iquitos	Male	< 15	None or primary	indoors	No	No diagnosis	NA	NA	NA	Closed	Santa Rita	No	NA	NA	NA	NA	NA	NA	NA	481	santa rita	NA	P3
NA	Iquitos	Male	< 15	None or primary	indoors	No	No diagnosis	NA	NA	NA	Closed	Santa Rita	No	NA	NA	NA	NA	NA	NA	NA	482	santa rita	NA	P3
NA	Iquitos	Male	15 to 40	Secondary or higher	outdoors	No	No diagnosis	NA	NA	NA	Closed	Santa Rita	No	NA	NA	NA	NA	NA	NA	NA	485	santa rita	NA	P3
NA	Iquitos	Female	< 15	None or primary	indoors	No	No diagnosis	NA	NA	NA	Closed	Santa Rita	No	NA	NA	NA	NA	NA	NA	NA	486	santa rita	NA	P3
NA	Iquitos	Male	15 to 40	Secondary or higher	indoors	No	No diagnosis	NA	NA	NA	Closed	Santa Rita	No	NA	NA	NA	NA	NA	NA	NA	491	santa rita	NA	P3
NA	Iquitos	Male	< 15	None or primary	indoors	No	No diagnosis	NA	NA	NA	Closed	Santa Rita	No	NA	NA	NA	NA	NA	NA	NA	492	santa rita	NA	P3
NA	Iquitos	Female	< 15	None or primary	indoors	No	No diagnosis	NA	NA	NA	Closed	Santa Rita	No	NA	NA	NA	NA	NA	NA	NA	493	santa rita	NA	P3
NA	Iquitos	Male	< 15	None or primary	indoors	No	No diagnosis	NA	NA	NA	Closed	Santa Rita	No	NA	NA	NA	NA	NA	NA	NA	494	santa rita	NA	P3
NA	Iquitos	Male	< 15	None or primary	indoors	No	No diagnosis	NA	NA	NA	Closed	Santa Rita	No	NA	NA	NA	NA	NA	NA	NA	495	santa rita	NA	P3
NA	Iquitos	Male	< 15	None or primary	indoors	No	No diagnosis	NA	NA	NA	Closed	Santa Rita	No	NA	NA	NA	NA	NA	NA	NA	498	santa rita	NA	P3
NA	Iquitos	Male	< 15	None or primary	indoors	No	No diagnosis	NA	NA	NA	Closed	Santa Rita	No	NA	NA	NA	NA	NA	NA	NA	500	santa rita	NA	P3
NA	Iquitos	Male	< 15	Secondary or higher	indoors	No	No diagnosis	NA	NA	NA	Closed	Santa Rita	No	NA	NA	NA	NA	NA	NA	NA	504	santa rita	NA	P3
NA	Iquitos	Male	< 15	None or primary	indoors	No	No diagnosis	NA	NA	NA	Closed	Santa Rita	Yes	One	Family matters	NA	NA	Hours	4	Iquitos city	506	santa rita	No	P3
NA	Iquitos	Female	< 15	None or primary	indoors	No	No diagnosis	NA	NA	NA	Closed	Santa Rita	No	NA	NA	NA	NA	NA	NA	NA	509	santa rita	NA	P3
NA	Iquitos	Male	< 15	None or primary	indoors	No	No diagnosis	NA	NA	NA	Closed	Santa Rita	No	NA	NA	NA	NA	NA	NA	NA	511	santa rita	NA	P3
NA	Iquitos	Male	< 15	None or primary	indoors	No	No diagnosis	NA	NA	NA	Closed	Santa Rita	No	NA	NA	NA	NA	NA	NA	NA	512	santa rita	NA	P3
NA	Iquitos	Female	< 15	None or primary	indoors	No	No diagnosis	NA	NA	NA	Closed	Santa Rita	Yes	One	Family matters	NA	NA	Days	NA	Iquitos city	515	santa rita	Yes	P3
NA	Iquitos	Male	< 15	None or primary	indoors	No	No diagnosis	NA	NA	NA	Closed	Santa Rita	Yes	One	Family matters	NA	NA	Days	NA	Iquitos city	516	santa rita	Yes	P3
NA	Iquitos	Female	< 15	Secondary or higher	indoors	No	Positive diagnosis	NA	NA	NA	Closed	Santa Rita	Yes	One	Family matters	NA	NA	Days	NA	Iquitos city	518	santa rita	Yes	P3
NA	Iquitos	Male	< 15	None or primary	indoors	No	No diagnosis	NA	NA	NA	Closed	Santa Rita	Yes	One	Family matters	NA	NA	Days	NA	Iquitos city	519	santa rita	Yes	P3
NA	Iquitos	Female	< 15	None or primary	indoors	No	No diagnosis	NA	NA	NA	Closed	Santa Rita	Yes	One	Recreation	NA	NA	Days	NA	Others	531	santa rita	Yes	P3
NA	Iquitos	Female	< 15	None or primary	indoors	No	No diagnosis	NA	NA	NA	Closed	Santa Rita	No	NA	NA	NA	NA	NA	NA	NA	537	santa rita	NA	P3
NA	Iquitos	Male	15 to 40	None or primary	indoors	No	No diagnosis	NA	NA	NA	Closed	Santa Rita	Yes	One	Family matters	NA	NA	Hours	5	Iquitos city	539	santa rita	No	P3
NA	Iquitos	Male	< 15	None or primary	indoors	No	No diagnosis	NA	NA	NA	Closed	Santa Rita	No	NA	NA	NA	NA	NA	NA	NA	540	santa rita	NA	P3
NA	Iquitos	Male	< 15	None or primary	indoors	No	No diagnosis	NA	NA	NA	Closed	Santa Rita	No	NA	NA	NA	NA	NA	NA	NA	541	santa rita	NA	P3
NA	Iquitos	Male	< 15	None or primary	indoors	No	No diagnosis	NA	NA	NA	Closed	Santa Rita	No	NA	NA	NA	NA	NA	NA	NA	542	santa rita	NA	P3
NA	Iquitos	Female	< 15	None or primary	indoors	No	No diagnosis	NA	NA	NA	Closed	Santa Rita	No	NA	NA	NA	NA	NA	NA	NA	543	santa rita	NA	P3
NA	Iquitos	Male	< 15	Secondary or higher	indoors	No	No diagnosis	NA	NA	NA	Closed	Santa Rita	No	NA	NA	NA	NA	NA	NA	NA	546	santa rita	NA	P3
NA	Iquitos	Female	< 15	None or primary	indoors	No	No diagnosis	NA	NA	NA	Closed	Santa Rita	No	NA	NA	NA	NA	NA	NA	NA	547	santa rita	NA	P3
NA	Iquitos	Female	< 15	None or primary	indoors	No	No diagnosis	NA	NA	NA	Closed	Santa Rita	No	NA	NA	NA	NA	NA	NA	NA	548	santa rita	NA	P3
NA	Iquitos	Male	< 15	None or primary	indoors	No	No diagnosis	NA	NA	NA	Closed	Santa Rita	No	NA	NA	NA	NA	NA	NA	NA	553	santa rita	NA	P3
NA	Iquitos	Male	< 15	None or primary	indoors	No	No diagnosis	NA	NA	NA	Closed	Santa Rita	No	NA	NA	NA	NA	NA	NA	NA	554	santa rita	NA	P3
NA	Iquitos	Female	< 15	None or primary	indoors	No	No diagnosis	NA	NA	NA	Closed	Santa Rita	No	NA	NA	NA	NA	NA	NA	NA	555	santa rita	NA	P3
NA	Iquitos	Female	< 15	None or primary	indoors	No	No diagnosis	NA	NA	NA	Closed	Santa Rita	No	NA	NA	NA	NA	NA	NA	NA	560	santa rita	NA	P3
NA	Iquitos	Female	< 15	None or primary	indoors	No	No diagnosis	NA	NA	NA	Closed	Santa Rita	No	NA	NA	NA	NA	NA	NA	NA	561	santa rita	NA	P3
NA	Iquitos	Female	< 15	None or primary	indoors	No	No diagnosis	NA	NA	NA	Closed	Santa Rita	No	NA	NA	NA	NA	NA	NA	NA	562	santa rita	NA	P3
NA	Iquitos	Female	< 15	None or primary	indoors	No	No diagnosis	NA	NA	NA	Closed	Santa Rita	No	NA	NA	NA	NA	NA	NA	NA	565	santa rita	NA	P3
NA	Iquitos	Female	< 15	None or primary	indoors	No	No diagnosis	NA	NA	NA	Closed	Santa Rita	No	NA	NA	NA	NA	NA	NA	NA	566	santa rita	NA	P3
NA	Iquitos	Female	< 15	None or primary	indoors	No	No diagnosis	NA	NA	NA	Closed	Santa Rita	No	NA	NA	NA	NA	NA	NA	NA	568	santa rita	NA	P3
NA	Iquitos	Female	< 15	Secondary or higher	indoors	No	No diagnosis	NA	NA	NA	Closed	Santa Rita	No	NA	NA	NA	NA	NA	NA	NA	571	santa rita	NA	P3
NA	Iquitos	Female	< 15	Secondary or higher	outdoors	No	No diagnosis	NA	NA	NA	Closed	Santa Rita	No	NA	NA	NA	NA	NA	NA	NA	575	santa rita	NA	P3
NA	Iquitos	Male	< 15	None or primary	indoors	No	No diagnosis	NA	NA	NA	Closed	Santa Rita	No	NA	NA	NA	NA	NA	NA	NA	576	santa rita	NA	P3
NA	Iquitos	Male	< 15	None or primary	indoors	No	No diagnosis	NA	NA	NA	Closed	Santa Rita	No	NA	NA	NA	NA	NA	NA	NA	577	santa rita	NA	P3
NA	Iquitos	Female	< 15	None or primary	indoors	No	No diagnosis	NA	NA	NA	Closed	Santa Rita	No	NA	NA	NA	NA	NA	NA	NA	579	santa rita	NA	P3
NA	Iquitos	Male	< 15	None or primary	indoors	No	Positive diagnosis	NA	NA	NA	Closed	Santa Rita	No	NA	NA	NA	NA	NA	NA	NA	580	santa rita	NA	P3
NA	Iquitos	Female	< 15	None or primary	indoors	No	No diagnosis	NA	NA	NA	Closed	Santa Rita	No	NA	NA	NA	NA	NA	NA	NA	581	santa rita	NA	P3
NA	Iquitos	Male	< 15	Secondary or higher	indoors	No	No diagnosis	NA	NA	NA	Closed	Santa Rita	No	NA	NA	NA	NA	NA	NA	NA	582	santa rita	NA	P3
NA	Iquitos	Female	15 to 40	None or primary	indoors	No	No diagnosis	NA	NA	NA	Closed	Santa Rita	No	NA	NA	NA	NA	NA	NA	NA	583	santa rita	NA	P3
NA	Iquitos	Female	< 15	None or primary	indoors	No	No diagnosis	NA	NA	NA	Closed	Santa Rita	No	NA	NA	NA	NA	NA	NA	NA	588	santa rita	NA	P3
NA	Iquitos	Male	< 15	Secondary or higher	indoors	No	No diagnosis	NA	NA	NA	Closed	Santa Rita	No	NA	NA	NA	NA	NA	NA	NA	590	santa rita	NA	P3
NA	Iquitos	Female	15 to 40	Secondary or higher	indoors	No	No diagnosis	NA	NA	NA	Closed	Santa Rita	No	NA	NA	NA	NA	NA	NA	NA	593	santa rita	NA	P3
NA	Iquitos	Male	< 15	None or primary	indoors	No	No diagnosis	NA	NA	NA	Closed	Lupuna	No	NA	NA	NA	NA	NA	NA	NA	594	lupuna	NA	P3
NA	Iquitos	Male	< 15	None or primary	indoors	No	No diagnosis	NA	NA	NA	Closed	Lupuna	No	NA	NA	NA	NA	NA	NA	NA	595	lupuna	NA	P3
NA	Iquitos	Male	< 15	None or primary	indoors	No	No diagnosis	NA	NA	NA	Closed	Lupuna	No	NA	NA	NA	NA	NA	NA	NA	596	lupuna	NA	P3
NA	Iquitos	Female	< 15	None or primary	indoors	No	No diagnosis	NA	NA	NA	Closed	Santa Rita	No	NA	NA	NA	NA	NA	NA	NA	600	santa rita	NA	P3
NA	Iquitos	Female	< 15	None or primary	indoors	No	No diagnosis	NA	NA	NA	Closed	Santa Rita	No	NA	NA	NA	NA	NA	NA	NA	601	santa rita	NA	P3
NA	Iquitos	Female	< 15	None or primary	indoors	No	No diagnosis	NA	NA	NA	Closed	Santa Rita	No	NA	NA	NA	NA	NA	NA	NA	604	santa rita	NA	P3
NA	Iquitos	Female	< 15	None or primary	indoors	No	No diagnosis	NA	NA	NA	Closed	Santa Rita	No	NA	NA	NA	NA	NA	NA	NA	605	santa rita	NA	P3
NA	Iquitos	Female	< 15	None or primary	indoors	No	No diagnosis	NA	NA	NA	Closed	Santa Rita	No	NA	NA	NA	NA	NA	NA	NA	606	santa rita	NA	P3
NA	Iquitos	Female	< 15	None or primary	indoors	No	No diagnosis	NA	NA	NA	Closed	Santa Rita	No	NA	NA	NA	NA	NA	NA	NA	608	santa rita	NA	P3
NA	Iquitos	Male	< 15	None or primary	indoors	No	No diagnosis	NA	NA	NA	Closed	Santa Rita	No	NA	NA	NA	NA	NA	NA	NA	615	santa rita	NA	P3
NA	Iquitos	Female	< 15	None or primary	indoors	No	No diagnosis	NA	NA	NA	Closed	Santa Rita	No	NA	NA	NA	NA	NA	NA	NA	616	santa rita	NA	P3
NA	Iquitos	Male	< 15	None or primary	indoors	No	No diagnosis	NA	NA	NA	Closed	Santa Rita	No	NA	NA	NA	NA	NA	NA	NA	617	santa rita	NA	P3
NA	Iquitos	Male	< 15	None or primary	indoors	No	No diagnosis	NA	NA	NA	Closed	Santa Rita	Yes	More than one	Health seeking	NA	NA	Days	NA	Iquitos city	620	santa rita	Yes	P3
NA	Iquitos	Male	< 15	None or primary	indoors	No	No diagnosis	NA	NA	NA	Closed	Santa Rita	No	NA	NA	NA	NA	NA	NA	NA	623	santa rita	NA	P3
NA	Iquitos	Female	< 15	None or primary	indoors	No	No diagnosis	NA	NA	NA	Closed	Santa Rita	No	NA	NA	NA	NA	NA	NA	NA	626	santa rita	NA	P3
NA	Iquitos	Female	15 to 40	Secondary or higher	indoors	No	No diagnosis	NA	NA	NA	Closed	Lupuna	No	NA	NA	NA	NA	NA	NA	NA	628	lupuna	NA	P3
NA	Iquitos	Male	< 15	None or primary	indoors	No	No diagnosis	NA	NA	NA	Closed	Lupuna	No	NA	NA	NA	NA	NA	NA	NA	629	lupuna	NA	P3
NA	Iquitos	Male	< 15	None or primary	indoors	No	No diagnosis	NA	NA	NA	Closed	Lupuna	No	NA	NA	NA	NA	NA	NA	NA	631	lupuna	NA	P3
NA	Iquitos	Male	< 15	None or primary	indoors	No	No diagnosis	NA	NA	NA	Closed	Lupuna	No	NA	NA	NA	NA	NA	NA	NA	636	lupuna	NA	P3
NA	Iquitos	Male	< 15	None or primary	indoors	No	No diagnosis	NA	NA	NA	Closed	Lupuna	No	NA	NA	NA	NA	NA	NA	NA	637	lupuna	NA	P3
NA	Iquitos	Male	< 15	Secondary or higher	indoors	No	No diagnosis	NA	NA	NA	Closed	Lupuna	No	NA	NA	NA	NA	NA	NA	NA	639	lupuna	NA	P3
NA	Iquitos	Male	15 to 40	Secondary or higher	indoors	No	No diagnosis	NA	NA	NA	Closed	Lupuna	No	NA	NA	NA	NA	NA	NA	NA	647	lupuna	NA	P3
NA	Iquitos	Male	40 to 60	None or primary	indoors	Yes	No diagnosis	NA	NA	NA	Closed	Lupuna	No	NA	NA	NA	NA	NA	NA	NA	316	lupuna	NA	P3
NA	Iquitos	Male	< 15	None or primary	indoors	No	No diagnosis	NA	NA	NA	Closed	Lupuna	No	NA	NA	NA	NA	NA	NA	NA	652	lupuna	NA	P3
NA	Iquitos	Male	< 15	None or primary	indoors	No	No diagnosis	NA	NA	NA	Closed	Lupuna	No	NA	NA	NA	NA	NA	NA	NA	659	lupuna	NA	P3
NA	Iquitos	Female	< 15	None or primary	indoors	No	No diagnosis	NA	NA	NA	Closed	Lupuna	No	NA	NA	NA	NA	NA	NA	NA	661	lupuna	NA	P3
NA	Iquitos	Male	< 15	Secondary or higher	indoors	No	No diagnosis	NA	NA	NA	Closed	Lupuna	No	NA	NA	NA	NA	NA	NA	NA	664	lupuna	NA	P3
NA	Iquitos	Male	< 15	Secondary or higher	indoors	No	No diagnosis	NA	NA	NA	Opened	Lupuna	No	NA	NA	NA	NA	NA	NA	NA	669	lupuna	NA	P3
NA	Iquitos	Female	< 15	None or primary	indoors	No	No diagnosis	NA	NA	NA	Closed	Lupuna	No	NA	NA	NA	NA	NA	NA	NA	673	lupuna	NA	P3
NA	Iquitos	Female	< 15	None or primary	indoors	No	No diagnosis	NA	NA	NA	Closed	Lupuna	No	NA	NA	NA	NA	NA	NA	NA	674	lupuna	NA	P3
NA	Iquitos	Female	< 15	None or primary	indoors	No	No diagnosis	NA	NA	NA	Closed	Lupuna	No	NA	NA	NA	NA	NA	NA	NA	675	lupuna	NA	P3
NA	Iquitos	Female	< 15	None or primary	indoors	No	No diagnosis	NA	NA	NA	Closed	Lupuna	No	NA	NA	NA	NA	NA	NA	NA	677	lupuna	NA	P3
NA	Iquitos	Male	< 15	None or primary	indoors	No	No diagnosis	NA	NA	NA	Closed	Lupuna	Yes	One	Others	NA	NA	Hours	2	Iquitos city	678	lupuna	No	P3
NA	Iquitos	Female	< 15	None or primary	indoors	No	No diagnosis	NA	NA	NA	Closed	Lupuna	No	NA	NA	NA	NA	NA	NA	NA	684	lupuna	NA	P3
NA	Iquitos	Male	< 15	None or primary	indoors	No	No diagnosis	NA	NA	NA	Closed	Lupuna	No	NA	NA	NA	NA	NA	NA	NA	685	lupuna	NA	P3
NA	Iquitos	Male	< 15	Secondary or higher	indoors	No	No diagnosis	NA	NA	NA	Closed	Lupuna	No	NA	NA	NA	NA	NA	NA	NA	689	lupuna	NA	P3
NA	Iquitos	Female	< 15	Secondary or higher	indoors	No	No diagnosis	NA	NA	NA	Closed	Lupuna	No	NA	NA	NA	NA	NA	NA	NA	690	lupuna	NA	P3
NA	Iquitos	Male	< 15	None or primary	indoors	No	No diagnosis	NA	NA	NA	Closed	Lupuna	No	NA	NA	NA	NA	NA	NA	NA	693	lupuna	NA	P3
NA	Iquitos	Male	< 15	None or primary	indoors	No	No diagnosis	NA	NA	NA	Closed	Lupuna	No	NA	NA	NA	NA	NA	NA	NA	697	lupuna	NA	P3
NA	Iquitos	Male	< 15	None or primary	indoors	No	No diagnosis	NA	NA	NA	Closed	Lupuna	No	NA	NA	NA	NA	NA	NA	NA	698	lupuna	NA	P3
NA	Iquitos	Male	< 15	None or primary	indoors	No	No diagnosis	NA	NA	NA	Closed	Lupuna	No	NA	NA	NA	NA	NA	NA	NA	699	lupuna	NA	P3
NA	Iquitos	Male	< 15	None or primary	indoors	No	No diagnosis	NA	NA	NA	Closed	Lupuna	No	NA	NA	NA	NA	NA	NA	NA	700	lupuna	NA	P3
NA	Iquitos	Male	< 15	None or primary	indoors	No	No diagnosis	NA	NA	NA	Closed	Lupuna	No	NA	NA	NA	NA	NA	NA	NA	701	lupuna	NA	P3
NA	Iquitos	Male	< 15	None or primary	indoors	No	No diagnosis	NA	NA	NA	Closed	Lupuna	No	NA	NA	NA	NA	NA	NA	NA	706	lupuna	NA	P3
NA	Iquitos	Female	< 15	None or primary	indoors	No	No diagnosis	NA	NA	NA	Closed	Lupuna	No	NA	NA	NA	NA	NA	NA	NA	707	lupuna	NA	P3
NA	Iquitos	Male	< 15	None or primary	indoors	No	No diagnosis	NA	NA	NA	Closed	Lupuna	No	NA	NA	NA	NA	NA	NA	NA	711	lupuna	NA	P3
NA	Iquitos	Female	< 15	None or primary	indoors	No	No diagnosis	NA	NA	NA	Closed	Lupuna	No	NA	NA	NA	NA	NA	NA	NA	712	lupuna	NA	P3
NA	Iquitos	Male	< 15	None or primary	indoors	No	No diagnosis	NA	NA	NA	Closed	Lupuna	No	NA	NA	NA	NA	NA	NA	NA	715	lupuna	NA	P3
NA	Iquitos	Male	< 15	Secondary or higher	indoors	No	No diagnosis	NA	NA	NA	Closed	Lupuna	No	NA	NA	NA	NA	NA	NA	NA	718	lupuna	NA	P3
NA	Iquitos	Male	< 15	Secondary or higher	indoors	No	No diagnosis	NA	NA	NA	Closed	Lupuna	No	NA	NA	NA	NA	NA	NA	NA	720	lupuna	NA	P3
NA	Iquitos	Male	< 15	None or primary	indoors	No	No diagnosis	NA	NA	NA	Closed	Lupuna	No	NA	NA	NA	NA	NA	NA	NA	721	lupuna	NA	P3
NA	Iquitos	Female	< 15	None or primary	indoors	No	No diagnosis	NA	NA	NA	Closed	Lupuna	No	NA	NA	NA	NA	NA	NA	NA	724	lupuna	NA	P3
NA	Iquitos	Male	< 15	Secondary or higher	indoors	No	No diagnosis	NA	NA	NA	Closed	Lupuna	Yes	One	Economic reasons	6	NA	Hours	16	Iquitos city	730	lupuna	Yes	P3
NA	Iquitos	Female	< 15	None or primary	indoors	No	No diagnosis	NA	NA	NA	Closed	Lupuna	No	NA	NA	NA	NA	NA	NA	NA	731	lupuna	NA	P3
NA	Iquitos	Male	< 15	None or primary	indoors	No	No diagnosis	NA	NA	NA	Closed	Lupuna	No	NA	NA	NA	NA	NA	NA	NA	732	lupuna	NA	P3
NA	Iquitos	Male	< 15	None or primary	indoors	No	No diagnosis	NA	NA	NA	Opened	Lupuna	No	NA	NA	NA	NA	NA	NA	NA	735	lupuna	NA	P3
NA	Iquitos	Female	< 15	None or primary	indoors	No	No diagnosis	NA	NA	NA	Closed	Lupuna	Yes	More than one	Others	NA	NA	Days	NA	Others	739	lupuna	Yes	P3
NA	Iquitos	Female	< 15	Secondary or higher	indoors	No	Positive diagnosis	NA	NA	NA	Closed	Lupuna	No	NA	NA	NA	NA	NA	NA	NA	741	lupuna	NA	P3
NA	Iquitos	Male	< 15	None or primary	indoors	No	No diagnosis	NA	NA	NA	Closed	Lupuna	No	NA	NA	NA	NA	NA	NA	NA	744	lupuna	NA	P3
NA	Iquitos	Male	< 15	None or primary	indoors	No	No diagnosis	NA	NA	NA	Closed	Lupuna	No	NA	NA	NA	NA	NA	NA	NA	745	lupuna	NA	P3
NA	Iquitos	Female	15 to 40	Secondary or higher	indoors	No	No diagnosis	NA	NA	NA	Closed	Lupuna	Yes	More than one	Health seeking	NA	NA	Hours	5	Iquitos city	747	lupuna	No	P3
NA	Iquitos	Female	15 to 40	Secondary or higher	indoors	No	No diagnosis	NA	NA	NA	Closed	San Pedro	Yes	One	Recreation	NA	NA	Days	NA	Iquitos city	754	san pedro	Yes	P3
NA	Iquitos	Male	< 15	None or primary	indoors	No	No diagnosis	NA	NA	NA	Closed	Lupuna	No	NA	NA	NA	NA	NA	NA	NA	756	lupuna	NA	P3
NA	Iquitos	Female	< 15	None or primary	indoors	No	No diagnosis	NA	NA	NA	Closed	Lupuna	No	NA	NA	NA	NA	NA	NA	NA	757	lupuna	NA	P3
NA	Iquitos	Female	< 15	Secondary or higher	indoors	No	No diagnosis	NA	NA	NA	Closed	Lupuna	No	NA	NA	NA	NA	NA	NA	NA	761	lupuna	NA	P3
NA	Iquitos	Female	< 15	None or primary	indoors	No	No diagnosis	NA	NA	NA	Closed	Lupuna	No	NA	NA	NA	NA	NA	NA	NA	762	lupuna	NA	P3
NA	Iquitos	Female	< 15	None or primary	indoors	No	No diagnosis	NA	NA	NA	Closed	Lupuna	No	NA	NA	NA	NA	NA	NA	NA	763	lupuna	NA	P3
NA	Iquitos	Male	15 to 40	Secondary or higher	indoors	No	No diagnosis	NA	NA	NA	Closed	Lupuna	No	NA	NA	NA	NA	NA	NA	NA	766	lupuna	NA	P3
NA	Iquitos	Male	< 15	None or primary	indoors	No	No diagnosis	NA	NA	NA	Closed	Lupuna	No	NA	NA	NA	NA	NA	NA	NA	767	lupuna	NA	P3
NA	Iquitos	Male	15 to 40	Secondary or higher	indoors	No	No diagnosis	NA	NA	NA	Opened	Lupuna	No	NA	NA	NA	NA	NA	NA	NA	772	lupuna	NA	P3
NA	Iquitos	Male	15 to 40	Secondary or higher	indoors	No	Positive diagnosis	NA	NA	NA	Closed	Lupuna	No	NA	NA	NA	NA	NA	NA	NA	774	lupuna	NA	P3
NA	Iquitos	Female	< 15	None or primary	indoors	No	No diagnosis	NA	NA	NA	Closed	Lupuna	No	NA	NA	NA	NA	NA	NA	NA	776	lupuna	NA	P3
NA	Iquitos	Female	< 15	None or primary	indoors	No	No diagnosis	NA	NA	NA	Closed	Lupuna	No	NA	NA	NA	NA	NA	NA	NA	783	lupuna	NA	P3
NA	Iquitos	Female	< 15	Secondary or higher	indoors	No	No diagnosis	NA	NA	NA	Closed	Lupuna	No	NA	NA	NA	NA	NA	NA	NA	784	lupuna	NA	P3
NA	Iquitos	Female	15 to 40	Secondary or higher	indoors	No	No diagnosis	NA	NA	NA	Closed	Lupuna	No	NA	NA	NA	NA	NA	NA	NA	788	lupuna	NA	P3
NA	Iquitos	Female	< 15	None or primary	indoors	No	No diagnosis	NA	NA	NA	Closed	Lupuna	No	NA	NA	NA	NA	NA	NA	NA	794	lupuna	NA	P3
NA	Iquitos	Female	< 15	None or primary	indoors	No	No diagnosis	NA	NA	NA	Opened	Lupuna	No	NA	NA	NA	NA	NA	NA	NA	797	lupuna	NA	P3
NA	Iquitos	Male	< 15	None or primary	indoors	No	No diagnosis	NA	NA	NA	Opened	Lupuna	No	NA	NA	NA	NA	NA	NA	NA	798	lupuna	NA	P3
NA	Iquitos	Female	< 15	None or primary	indoors	No	No diagnosis	NA	NA	NA	Closed	Lupuna	No	NA	NA	NA	NA	NA	NA	NA	803	lupuna	NA	P3
NA	Iquitos	Male	15 to 40	Secondary or higher	indoors	No	No diagnosis	NA	NA	NA	Closed	Lupuna	No	NA	NA	NA	NA	NA	NA	NA	806	lupuna	NA	P3
NA	Iquitos	Female	< 15	None or primary	indoors	No	No diagnosis	NA	NA	NA	Closed	Lupuna	No	NA	NA	NA	NA	NA	NA	NA	807	lupuna	NA	P3
NA	Iquitos	Female	< 15	None or primary	indoors	No	No diagnosis	NA	NA	NA	Closed	Lupuna	No	NA	NA	NA	NA	NA	NA	NA	808	lupuna	NA	P3
NA	Iquitos	Female	15 to 40	Secondary or higher	indoors	No	No diagnosis	NA	NA	NA	Closed	Lupuna	No	NA	NA	NA	NA	NA	NA	NA	813	lupuna	NA	P3
NA	Iquitos	Male	< 15	Secondary or higher	indoors	No	Positive diagnosis	NA	NA	NA	Closed	Lupuna	No	NA	NA	NA	NA	NA	NA	NA	814	lupuna	NA	P3
NA	Iquitos	Male	< 15	None or primary	indoors	No	No diagnosis	NA	NA	NA	Closed	Lupuna	No	NA	NA	NA	NA	NA	NA	NA	815	lupuna	NA	P3
NA	Iquitos	Female	15 to 40	Secondary or higher	indoors	No	No diagnosis	NA	NA	NA	Closed	Lupuna	No	NA	NA	NA	NA	NA	NA	NA	817	lupuna	NA	P3
NA	Iquitos	Female	15 to 40	Secondary or higher	indoors	No	No diagnosis	NA	NA	NA	Closed	San Pedro	No	NA	NA	NA	NA	NA	NA	NA	823	san pedro	NA	P3
NA	Iquitos	Male	< 15	None or primary	indoors	No	No diagnosis	NA	NA	NA	Closed	Lupuna	No	NA	NA	NA	NA	NA	NA	NA	827	lupuna	NA	P3
NA	Iquitos	Female	< 15	None or primary	indoors	No	No diagnosis	NA	NA	NA	Closed	Lupuna	No	NA	NA	NA	NA	NA	NA	NA	828	lupuna	NA	P3
NA	Iquitos	Male	< 15	Secondary or higher	indoors	No	No diagnosis	NA	NA	NA	Closed	Lupuna	No	NA	NA	NA	NA	NA	NA	NA	831	lupuna	NA	P3
NA	Iquitos	Male	< 15	None or primary	indoors	No	No diagnosis	NA	NA	NA	Closed	Lupuna	No	NA	NA	NA	NA	NA	NA	NA	832	lupuna	NA	P3
NA	Iquitos	Male	< 15	None or primary	indoors	No	No diagnosis	NA	NA	NA	Closed	Lupuna	No	NA	NA	NA	NA	NA	NA	NA	833	lupuna	NA	P3
NA	Iquitos	Female	< 15	None or primary	indoors	No	No diagnosis	NA	NA	NA	Closed	Lupuna	No	NA	NA	NA	NA	NA	NA	NA	835	lupuna	NA	P3
NA	Iquitos	Male	< 15	None or primary	indoors	No	No diagnosis	NA	NA	NA	Closed	Lupuna	No	NA	NA	NA	NA	NA	NA	NA	836	lupuna	NA	P3
NA	Iquitos	Female	< 15	Secondary or higher	indoors	No	No diagnosis	NA	NA	NA	Closed	Lupuna	No	NA	NA	NA	NA	NA	NA	NA	838	lupuna	NA	P3
NA	Iquitos	Female	< 15	Secondary or higher	indoors	No	No diagnosis	NA	NA	NA	Opened	Lupuna	No	NA	NA	NA	NA	NA	NA	NA	841	lupuna	NA	P3
NA	Iquitos	Female	< 15	None or primary	indoors	No	No diagnosis	NA	NA	NA	Opened	Lupuna	No	NA	NA	NA	NA	NA	NA	NA	842	lupuna	NA	P3
NA	Iquitos	Male	< 15	Secondary or higher	indoors	No	No diagnosis	NA	NA	NA	Closed	Santa Rita	No	NA	NA	NA	NA	NA	NA	NA	843	santa rita	NA	P3
NA	Iquitos	Female	< 15	Secondary or higher	indoors	No	No diagnosis	NA	NA	NA	Closed	San Pedro	No	NA	NA	NA	NA	NA	NA	NA	848	san pedro	NA	P3
NA	Iquitos	Female	< 15	None or primary	indoors	No	No diagnosis	NA	NA	NA	Closed	San Pedro	No	NA	NA	NA	NA	NA	NA	NA	849	san pedro	NA	P3
NA	Iquitos	Male	< 15	None or primary	indoors	No	No diagnosis	NA	NA	NA	Closed	San Pedro	No	NA	NA	NA	NA	NA	NA	NA	854	san pedro	NA	P3
NA	Iquitos	Male	< 15	None or primary	indoors	No	No diagnosis	NA	NA	NA	Closed	San Pedro	No	NA	NA	NA	NA	NA	NA	NA	863	san pedro	NA	P3
NA	Iquitos	Female	< 15	Secondary or higher	indoors	No	No diagnosis	NA	NA	NA	Closed	San Pedro	No	NA	NA	NA	NA	NA	NA	NA	866	san pedro	NA	P3
NA	Iquitos	Male	< 15	Secondary or higher	indoors	No	No diagnosis	NA	NA	NA	Closed	San Pedro	No	NA	NA	NA	NA	NA	NA	NA	870	san pedro	NA	P3
NA	Iquitos	Male	< 15	None or primary	indoors	No	No diagnosis	NA	NA	NA	Closed	San Pedro	No	NA	NA	NA	NA	NA	NA	NA	871	san pedro	NA	P3
NA	Iquitos	Male	< 15	None or primary	indoors	No	No diagnosis	NA	NA	NA	Closed	San Pedro	No	NA	NA	NA	NA	NA	NA	NA	872	san pedro	NA	P3
NA	Iquitos	Female	15 to 40	Secondary or higher	indoors	No	No diagnosis	NA	NA	NA	Closed	Santa Rita	No	NA	NA	NA	NA	NA	NA	NA	873	santa rita	NA	P3
NA	Iquitos	Female	< 15	None or primary	indoors	No	No diagnosis	NA	NA	NA	Closed	San Pedro	No	NA	NA	NA	NA	NA	NA	NA	877	san pedro	NA	P3
NA	Iquitos	Male	< 15	None or primary	indoors	No	No diagnosis	NA	NA	NA	Closed	San Pedro	No	NA	NA	NA	NA	NA	NA	NA	878	san pedro	NA	P3
NA	Iquitos	Male	< 15	None or primary	indoors	No	No diagnosis	NA	NA	NA	Closed	San Pedro	No	NA	NA	NA	NA	NA	NA	NA	879	san pedro	NA	P3
NA	Iquitos	Male	< 15	None or primary	indoors	No	No diagnosis	NA	NA	NA	Closed	San Pedro	No	NA	NA	NA	NA	NA	NA	NA	881	san pedro	NA	P3
NA	Iquitos	Female	15 to 40	Secondary or higher	indoors	No	No diagnosis	NA	NA	NA	Closed	San Pedro	No	NA	NA	NA	NA	NA	NA	NA	889	san pedro	NA	P3
NA	Iquitos	Female	< 15	Secondary or higher	indoors	No	No diagnosis	NA	NA	NA	Closed	San Pedro	No	NA	NA	NA	NA	NA	NA	NA	890	san pedro	NA	P3
NA	Iquitos	Male	< 15	None or primary	indoors	No	No diagnosis	NA	NA	NA	Closed	San Pedro	No	NA	NA	NA	NA	NA	NA	NA	891	san pedro	NA	P3
NA	Iquitos	Male	< 15	None or primary	indoors	No	No diagnosis	NA	NA	NA	Closed	San Pedro	No	NA	NA	NA	NA	NA	NA	NA	892	san pedro	NA	P3
NA	Iquitos	Female	< 15	None or primary	indoors	No	No diagnosis	NA	NA	NA	Closed	San Pedro	No	NA	NA	NA	NA	NA	NA	NA	893	san pedro	NA	P3
NA	Iquitos	Male	< 15	None or primary	indoors	No	No diagnosis	NA	NA	NA	Closed	San Pedro	No	NA	NA	NA	NA	NA	NA	NA	897	san pedro	NA	P3
NA	Iquitos	Female	< 15	None or primary	indoors	No	No diagnosis	NA	NA	NA	Closed	San Pedro	No	NA	NA	NA	NA	NA	NA	NA	898	san pedro	NA	P3
NA	Iquitos	Female	< 15	None or primary	indoors	No	No diagnosis	NA	NA	NA	Closed	San Pedro	No	NA	NA	NA	NA	NA	NA	NA	899	san pedro	NA	P3
NA	Iquitos	Male	15 to 40	Secondary or higher	outdoors	No	No diagnosis	NA	NA	NA	Closed	San Pedro	No	NA	NA	NA	NA	NA	NA	NA	902	san pedro	NA	P3
NA	Iquitos	Male	< 15	None or primary	indoors	No	No diagnosis	NA	NA	NA	Closed	San Pedro	Yes	One	Recreation	NA	NA	Hours	5	Iquitos city	903	san pedro	No	P3
NA	Iquitos	Female	< 15	None or primary	indoors	No	No diagnosis	NA	NA	NA	Closed	San Pedro	Yes	More than one	Recreation	NA	NA	Hours	5	Iquitos city	904	san pedro	No	P3
NA	Iquitos	Male	15 to 40	Secondary or higher	indoors	No	No diagnosis	NA	NA	NA	Closed	San Pedro	Yes	One	Recreation	NA	NA	Hours	5	Iquitos city	907	san pedro	No	P3
NA	Iquitos	Female	15 to 40	Secondary or higher	indoors	No	No diagnosis	NA	NA	NA	Closed	San Pedro	Yes	One	Recreation	NA	NA	Hours	6	Iquitos city	908	san pedro	No	P3
NA	Iquitos	Male	< 15	None or primary	indoors	No	No diagnosis	NA	NA	NA	Closed	San Pedro	Yes	One	Recreation	NA	NA	Hours	3	Iquitos city	911	san pedro	No	P3
NA	Iquitos	Female	< 15	None or primary	indoors	No	No diagnosis	NA	NA	NA	Closed	San Pedro	Yes	One	Recreation	NA	NA	Hours	3	Iquitos city	912	san pedro	No	P3
NA	Iquitos	Male	< 15	None or primary	indoors	No	No diagnosis	NA	NA	NA	Closed	San Pedro	No	NA	NA	NA	NA	NA	NA	NA	916	san pedro	NA	P3
NA	Iquitos	Female	< 15	None or primary	indoors	No	No diagnosis	NA	NA	NA	Closed	San Pedro	No	NA	NA	NA	NA	NA	NA	NA	917	san pedro	NA	P3
NA	Iquitos	Female	15 to 40	Secondary or higher	indoors	No	No diagnosis	NA	NA	NA	Closed	San Pedro	No	NA	NA	NA	NA	NA	NA	NA	918	san pedro	NA	P3
NA	Iquitos	Female	< 15	None or primary	indoors	No	No diagnosis	NA	NA	NA	Closed	San Pedro	No	NA	NA	NA	NA	NA	NA	NA	922	san pedro	NA	P3
NA	Iquitos	Female	< 15	None or primary	indoors	No	No diagnosis	NA	NA	NA	Closed	San Pedro	No	NA	NA	NA	NA	NA	NA	NA	923	san pedro	NA	P3
NA	Iquitos	Male	< 15	None or primary	indoors	No	No diagnosis	NA	NA	NA	Closed	San Pedro	No	NA	NA	NA	NA	NA	NA	NA	927	san pedro	NA	P3
NA	Iquitos	Male	< 15	None or primary	indoors	No	No diagnosis	NA	NA	NA	Closed	San Pedro	No	NA	NA	NA	NA	NA	NA	NA	928	san pedro	NA	P3
NA	Iquitos	Male	< 15	Secondary or higher	indoors	Yes	No diagnosis	NA	NA	NA	Closed	San Pedro	No	NA	NA	NA	NA	NA	NA	NA	929	san pedro	NA	P3
NA	Iquitos	Male	15 to 40	Secondary or higher	outdoors	No	No diagnosis	NA	NA	NA	Closed	San Pedro	No	NA	NA	NA	NA	NA	NA	NA	930	san pedro	NA	P3
NA	Iquitos	Female	< 15	None or primary	indoors	No	No diagnosis	NA	NA	NA	Opened	San Pedro	No	NA	NA	NA	NA	NA	NA	NA	932	san pedro	NA	P3
NA	Iquitos	Female	< 15	None or primary	indoors	No	No diagnosis	NA	NA	NA	Closed	San Pedro	No	NA	NA	NA	NA	NA	NA	NA	935	san pedro	NA	P3
NA	Iquitos	Male	< 15	None or primary	indoors	No	No diagnosis	NA	NA	NA	Closed	San Pedro	No	NA	NA	NA	NA	NA	NA	NA	936	san pedro	NA	P3
NA	Iquitos	Male	< 15	None or primary	indoors	No	No diagnosis	NA	NA	NA	Closed	San Pedro	No	NA	NA	NA	NA	NA	NA	NA	941	san pedro	NA	P3
NA	Iquitos	Male	< 15	None or primary	indoors	No	No diagnosis	NA	NA	NA	Closed	San Pedro	No	NA	NA	NA	NA	NA	NA	NA	942	san pedro	NA	P3
NA	Iquitos	Female	< 15	None or primary	indoors	No	No diagnosis	NA	NA	NA	Closed	San Pedro	No	NA	NA	NA	NA	NA	NA	NA	943	san pedro	NA	P3
NA	Iquitos	Male	< 15	None or primary	indoors	No	No diagnosis	NA	NA	NA	Closed	San Pedro	Yes	More than one	Recreation	NA	NA	Hours	5	Iquitos city	947	san pedro	No	P3
NA	Iquitos	Female	< 15	None or primary	indoors	No	No diagnosis	NA	NA	NA	Closed	San Pedro	Yes	More than one	Recreation	NA	NA	Hours	5	Iquitos city	948	san pedro	No	P3
NA	Iquitos	Female	15 to 40	Secondary or higher	indoors	No	No diagnosis	NA	NA	NA	Closed	San Pedro	Yes	More than one	Personal reasons	NA	NA	Hours	5	Iquitos city	951	san pedro	No	P3
NA	Iquitos	Male	< 15	None or primary	indoors	No	No diagnosis	NA	NA	NA	Closed	San Pedro	No	NA	NA	NA	NA	NA	NA	NA	952	san pedro	NA	P3
NA	Iquitos	Female	< 15	None or primary	indoors	No	No diagnosis	NA	NA	NA	Closed	San Pedro	No	NA	NA	NA	NA	NA	NA	NA	953	san pedro	NA	P3
NA	Iquitos	Male	< 15	None or primary	indoors	No	No diagnosis	NA	NA	NA	Closed	San Pedro	No	NA	NA	NA	NA	NA	NA	NA	954	san pedro	NA	P3
NA	Iquitos	Female	< 15	None or primary	indoors	No	No diagnosis	NA	NA	NA	Closed	San Pedro	No	NA	NA	NA	NA	NA	NA	NA	964	san pedro	NA	P3
NA	Iquitos	Female	< 15	None or primary	indoors	No	No diagnosis	NA	NA	NA	Closed	San Pedro	No	NA	NA	NA	NA	NA	NA	NA	966	san pedro	NA	P3
NA	Iquitos	Male	15 to 40	Secondary or higher	indoors	No	No diagnosis	NA	NA	NA	Closed	San Pedro	No	NA	NA	NA	NA	NA	NA	NA	967	san pedro	NA	P3
NA	Iquitos	Female	15 to 40	Secondary or higher	indoors	No	No diagnosis	NA	NA	NA	Closed	San Pedro	No	NA	NA	NA	NA	NA	NA	NA	969	san pedro	NA	P3
NA	Iquitos	Female	< 15	None or primary	indoors	No	No diagnosis	NA	NA	NA	Closed	San Pedro	No	NA	NA	NA	NA	NA	NA	NA	970	san pedro	NA	P3
NA	Iquitos	Male	< 15	None or primary	indoors	No	No diagnosis	NA	NA	NA	Closed	San Pedro	No	NA	NA	NA	NA	NA	NA	NA	971	san pedro	NA	P3
NA	Iquitos	Male	15 to 40	Secondary or higher	outdoors	No	No diagnosis	NA	NA	NA	Closed	San Pedro	No	NA	NA	NA	NA	NA	NA	NA	972	san pedro	NA	P3
NA	Iquitos	Male	< 15	Secondary or higher	outdoors	No	No diagnosis	NA	NA	NA	Closed	San Pedro	No	NA	NA	NA	NA	NA	NA	NA	973	san pedro	NA	P3
NA	Iquitos	Female	< 15	Secondary or higher	indoors	No	No diagnosis	NA	NA	NA	Closed	San Pedro	No	NA	NA	NA	NA	NA	NA	NA	977	san pedro	NA	P3
NA	Iquitos	Female	< 15	None or primary	indoors	No	No diagnosis	NA	NA	NA	Closed	San Pedro	No	NA	NA	NA	NA	NA	NA	NA	979	san pedro	NA	P3
NA	Iquitos	Male	15 to 40	Secondary or higher	indoors	No	No diagnosis	NA	NA	NA	Closed	San Pedro	No	NA	NA	NA	NA	NA	NA	NA	985	san pedro	NA	P3
NA	Iquitos	Male	15 to 40	Secondary or higher	indoors	No	No diagnosis	NA	NA	NA	Closed	San Pedro	No	NA	NA	NA	NA	NA	NA	NA	986	san pedro	NA	P3
NA	Iquitos	Male	15 to 40	Secondary or higher	indoors	No	No diagnosis	NA	NA	NA	Closed	San Pedro	No	NA	NA	NA	NA	NA	NA	NA	987	san pedro	NA	P3
NA	Iquitos	Male	< 15	Secondary or higher	indoors	No	No diagnosis	NA	NA	NA	Closed	San Pedro	No	NA	NA	NA	NA	NA	NA	NA	988	san pedro	NA	P3
NA	Iquitos	Male	< 15	None or primary	indoors	No	No diagnosis	NA	NA	NA	Closed	San Pedro	No	NA	NA	NA	NA	NA	NA	NA	989	san pedro	NA	P3
NA	Iquitos	Female	< 15	None or primary	indoors	No	No diagnosis	NA	NA	NA	Closed	San Pedro	No	NA	NA	NA	NA	NA	NA	NA	990	san pedro	NA	P3
NA	Iquitos	Female	15 to 40	Secondary or higher	indoors	No	No diagnosis	NA	NA	NA	Closed	San Pedro	No	NA	NA	NA	NA	NA	NA	NA	992	san pedro	NA	P3
NA	Iquitos	Female	< 15	None or primary	indoors	No	No diagnosis	NA	NA	NA	Closed	San Pedro	No	NA	NA	NA	NA	NA	NA	NA	993	san pedro	NA	P3
NA	Iquitos	Female	< 15	None or primary	indoors	No	No diagnosis	NA	NA	NA	Closed	San Pedro	No	NA	NA	NA	NA	NA	NA	NA	994	san pedro	NA	P3
NA	Iquitos	Male	< 15	None or primary	indoors	No	No diagnosis	NA	NA	NA	Closed	San Pedro	No	NA	NA	NA	NA	NA	NA	NA	997	san pedro	NA	P3
NA	Iquitos	Female	< 15	None or primary	indoors	No	Positive diagnosis	NA	NA	NA	Closed	San Pedro	No	NA	NA	NA	NA	NA	NA	NA	999	san pedro	NA	P3
NA	Iquitos	Female	< 15	None or primary	indoors	No	No diagnosis	NA	NA	NA	Closed	San Pedro	No	NA	NA	NA	NA	NA	NA	NA	1000	san pedro	NA	P3
NA	Iquitos	Female	< 15	None or primary	indoors	No	No diagnosis	NA	NA	NA	Closed	San Pedro	No	NA	NA	NA	NA	NA	NA	NA	1004	san pedro	NA	P3
NA	Iquitos	Male	< 15	Secondary or higher	indoors	No	No diagnosis	NA	NA	NA	Closed	San Pedro	No	NA	NA	NA	NA	NA	NA	NA	1006	san pedro	NA	P3
NA	Iquitos	Male	< 15	None or primary	indoors	No	No diagnosis	NA	NA	NA	Closed	San Pedro	No	NA	NA	NA	NA	NA	NA	NA	1007	san pedro	NA	P3
NA	Iquitos	Male	< 15	None or primary	indoors	No	No diagnosis	NA	NA	NA	Closed	San Pedro	No	NA	NA	NA	NA	NA	NA	NA	1008	san pedro	NA	P3
0	Mazan	Female	40 to 60	None or primary	outdoors	Yes	Positive diagnosis	0	Negative	Negative	Closed	Gamitanacocha	Yes	One	Family matters	NA	NA	Days	NA	Mazan town	9010011	gamitanacocha	Yes	P1
0	Mazan	Female	< 15	None or primary	indoors	No	No diagnosis	0	Negative	Negative	Closed	Gamitanacocha	No	NA	NA	NA	NA	NA	NA	NA	9010021	gamitanacocha	NA	P1
0	Mazan	Male	15 to 40	None or primary	outdoors	Yes	No diagnosis	0	Negative	Negative	Closed	Gamitanacocha	Yes	One	Family matters	NA	NA	Days	NA	Others	9010031	gamitanacocha	Yes	P1
0	Mazan	Female	15 to 40	None or primary	indoors	No	No diagnosis	0	Negative	Negative	Closed	Gamitanacocha	Yes	One	Family matters	NA	NA	Days	NA	Others	9010041	gamitanacocha	Yes	P1
0	Mazan	Female	< 15	None or primary	indoors	No	No diagnosis	0	Negative	Negative	Closed	Gamitanacocha	Yes	One	Family matters	NA	NA	Days	NA	Others	9010051	gamitanacocha	Yes	P1
0	Mazan	Female	< 15	None or primary	indoors	No	No diagnosis	0	Negative	Negative	Closed	Gamitanacocha	Yes	One	Family matters	NA	NA	Days	NA	Others	9010061	gamitanacocha	Yes	P1
0	Mazan	Female	< 15	None or primary	indoors	No	No diagnosis	0	Negative	Negative	Closed	Gamitanacocha	Yes	One	Family matters	NA	NA	Days	NA	Others	9010071	gamitanacocha	Yes	P1
0	Mazan	Male	15 to 40	Secondary or higher	indoors	Yes	No diagnosis	0	Negative	Negative	Closed	Gamitanacocha	Yes	More than one	Family matters	NA	NA	Days	NA	Mazan town	9010081	gamitanacocha	Yes	P1
0	Mazan	Female	15 to 40	None or primary	indoors	No	No diagnosis	0	Negative	Negative	Closed	Gamitanacocha	No	NA	NA	NA	NA	NA	NA	NA	9010091	gamitanacocha	NA	P1
0	Mazan	Female	< 15	None or primary	indoors	No	No diagnosis	0	Negative	Negative	Closed	Gamitanacocha	No	NA	NA	NA	NA	NA	NA	NA	9010101	gamitanacocha	NA	P1
0	Mazan	Male	< 15	None or primary	indoors	No	No diagnosis	0	Negative	Negative	Closed	Gamitanacocha	No	NA	NA	NA	NA	NA	NA	NA	9010111	gamitanacocha	NA	P1
1	Mazan	Male	< 15	None or primary	indoors	No	No diagnosis	1	P. vivax	P. vivax	Closed	Gamitanacocha	No	NA	NA	NA	NA	NA	NA	NA	9010121	gamitanacocha	NA	P1
0	Mazan	Female	< 15	None or primary	indoors	No	No diagnosis	0	Negative	Negative	Closed	Gamitanacocha	No	NA	NA	NA	NA	NA	NA	NA	9010131	gamitanacocha	NA	P1
0	Mazan	Male	< 15	None or primary	indoors	No	No diagnosis	0	Negative	Negative	Closed	Gamitanacocha	Yes	One	Family matters	NA	NA	Hours	3	Mazan town	9010161	gamitanacocha	No	P1
0	Mazan	Female	< 15	None or primary	indoors	No	No diagnosis	0	Negative	Negative	Closed	Gamitanacocha	Yes	One	Family matters	NA	NA	Hours	3	Mazan town	9010171	gamitanacocha	No	P1
0	Mazan	Female	15 to 40	None or primary	indoors	Yes	No diagnosis	0	Negative	Negative	Opened	Gamitanacocha	Yes	One	Economic reasons	NA	NA	Hours	2	Mazan town	9010181	gamitanacocha	No	P1
0	Mazan	Female	< 15	None or primary	indoors	No	No diagnosis	0	Negative	Negative	Opened	Gamitanacocha	Yes	One	Economic reasons	NA	NA	Hours	2	Mazan town	9010191	gamitanacocha	No	P1
0	Mazan	Female	< 15	None or primary	indoors	No	No diagnosis	0	Negative	Negative	Closed	Gamitanacocha	No	NA	NA	NA	NA	NA	NA	NA	9010201	gamitanacocha	NA	P1
0	Mazan	Male	60 or older	None or primary	outdoors	Yes	No diagnosis	0	Negative	Negative	Closed	Gamitanacocha	No	NA	NA	NA	NA	NA	NA	NA	9010211	gamitanacocha	NA	P1
0	Mazan	Female	60 or older	None or primary	indoors	No	No diagnosis	0	Negative	Negative	Closed	Gamitanacocha	No	NA	NA	NA	NA	NA	NA	NA	9010221	gamitanacocha	NA	P1
0	Mazan	Female	15 to 40	None or primary	outdoors	Yes	No diagnosis	0	Negative	Negative	Closed	Gamitanacocha	Yes	One	Economic reasons	NA	NA	Days	NA	Mazan town	9010231	gamitanacocha	Yes	P1
0	Mazan	Male	60 or older	Secondary or higher	outdoors	Yes	No diagnosis	0	Negative	Negative	Closed	Gamitanacocha	Yes	One	Personal reasons	NA	gestion de teniente	Hours	22	Mazan town	9010241	gamitanacocha	Yes	P1
0	Mazan	Male	40 to 60	Secondary or higher	outdoors	No	No diagnosis	0	Negative	Negative	Closed	Gamitanacocha	Yes	One	Family matters	NA	NA	Days	NA	Mazan town	9010311	gamitanacocha	Yes	P1
0	Mazan	Male	60 or older	None or primary	outdoors	Yes	No diagnosis	0	Negative	Negative	Closed	Gamitanacocha	Yes	One	Family matters	NA	NA	Days	NA	Iquitos city	9010461	gamitanacocha	Yes	P1
0	Mazan	Male	60 or older	None or primary	outdoors	No	No diagnosis	0	Negative	Negative	Closed	Gamitanacocha	No	NA	NA	NA	NA	NA	NA	NA	9010471	gamitanacocha	NA	P1
0	Mazan	Male	40 to 60	Secondary or higher	indoors	Yes	Positive diagnosis	0	Negative	Negative	Closed	Gamitanacocha	No	NA	NA	NA	NA	NA	NA	NA	9011611	gamitanacocha	NA	P1
0	Mazan	Female	15 to 40	Secondary or higher	indoors	Yes	Positive diagnosis	0	Negative	Negative	Closed	Gamitanacocha	No	NA	NA	NA	NA	NA	NA	NA	9011621	gamitanacocha	NA	P1
0	Mazan	Male	15 to 40	Secondary or higher	outdoors	No	No diagnosis	0	Negative	Negative	Closed	Gamitanacocha	No	NA	NA	NA	NA	NA	NA	NA	9011631	gamitanacocha	NA	P1
0	Mazan	Male	15 to 40	None or primary	outdoors	No	No diagnosis	0	Negative	Negative	Closed	Gamitanacocha	No	NA	NA	NA	NA	NA	NA	NA	9011641	gamitanacocha	NA	P1
0	Mazan	Female	40 to 60	None or primary	outdoors	No	No diagnosis	0	Negative	Negative	Closed	Gamitanacocha	Yes	One	Family matters	NA	fue a ver a su hijo que le dieron de baja en el ejercito	Days	NA	Iquitos city	9011651	gamitanacocha	Yes	P1
0	Mazan	Female	< 15	None or primary	indoors	No	No diagnosis	0	Negative	Negative	Closed	Gamitanacocha	Yes	One	Family matters	NA	NA	Days	NA	Mazan town	9011661	gamitanacocha	Yes	P1
0	Mazan	Female	< 15	None or primary	indoors	No	No diagnosis	0	Negative	Negative	Closed	Gamitanacocha	Yes	One	Family matters	NA	recoger a su papa	Days	NA	Mazan town	9011671	gamitanacocha	Yes	P1
0	Mazan	Female	< 15	None or primary	indoors	No	No diagnosis	0	Negative	Negative	Closed	Gamitanacocha	Yes	One	Family matters	NA	recoger a su papa	Days	NA	Mazan town	9011681	gamitanacocha	Yes	P1
0	Mazan	Male	40 to 60	None or primary	outdoors	No	No diagnosis	0	Negative	Negative	Closed	Gamitanacocha	No	NA	NA	NA	NA	NA	NA	NA	9011691	gamitanacocha	NA	P1
0	Mazan	Male	15 to 40	Secondary or higher	outdoors	No	No diagnosis	0	Negative	Negative	Closed	Gamitanacocha	No	NA	NA	NA	NA	NA	NA	NA	9011701	gamitanacocha	NA	P1
0	Mazan	Male	15 to 40	None or primary	outdoors	Yes	Positive diagnosis	0	Negative	Negative	Closed	Gamitanacocha	No	NA	NA	NA	NA	NA	NA	NA	9011711	gamitanacocha	NA	P1
0	Mazan	Female	15 to 40	None or primary	outdoors	No	No diagnosis	0	Negative	Negative	Closed	Gamitanacocha	No	NA	NA	NA	NA	NA	NA	NA	9011721	gamitanacocha	NA	P1
0	Mazan	Female	< 15	None or primary	indoors	No	No diagnosis	0	Negative	Negative	Closed	Gamitanacocha	No	NA	NA	NA	NA	NA	NA	NA	9011731	gamitanacocha	NA	P1
0	Mazan	Female	< 15	None or primary	indoors	No	No diagnosis	0	Negative	Negative	Closed	Gamitanacocha	No	NA	NA	NA	NA	NA	NA	NA	9011741	gamitanacocha	NA	P1
0	Mazan	Male	60 or older	None or primary	outdoors	Yes	No diagnosis	0	Negative	Negative	Closed	Gamitanacocha	No	NA	NA	NA	NA	NA	NA	NA	9011751	gamitanacocha	NA	P1
0	Mazan	Female	15 to 40	None or primary	outdoors	No	No diagnosis	0	Negative	Negative	Closed	Gamitanacocha	Yes	One	Health seeking	NA	NA	Hours	2	Others	9011811	gamitanacocha	No	P1
0	Mazan	Female	< 15	None or primary	indoors	No	No diagnosis	0	Negative	Negative	Closed	Gamitanacocha	No	NA	NA	NA	NA	NA	NA	NA	9011821	gamitanacocha	NA	P1
0	Mazan	Female	< 15	None or primary	indoors	No	No diagnosis	0	Negative	Negative	Closed	Gamitanacocha	No	NA	NA	NA	NA	NA	NA	NA	9011831	gamitanacocha	NA	P1
0	Mazan	Female	40 to 60	None or primary	outdoors	Yes	No diagnosis	0	Negative	Negative	Closed	Gamitanacocha	Yes	More than one	Economic reasons	NA	NA	Hours	9	Mazan town	9011841	gamitanacocha	No	P1
0	Mazan	Male	15 to 40	None or primary	outdoors	No	No diagnosis	0	Negative	Negative	Closed	Gamitanacocha	Yes	One	Economic reasons	NA	NA	Hours	3	Mazan town	9011851	gamitanacocha	No	P1
0	Mazan	Female	15 to 40	None or primary	indoors	No	No diagnosis	0	Negative	Negative	Closed	Gamitanacocha	Yes	One	Economic reasons	NA	NA	Hours	3	Mazan town	9011861	gamitanacocha	No	P1
0	Mazan	Female	< 15	None or primary	indoors	No	Positive diagnosis	0	Negative	Negative	Closed	Gamitanacocha	No	NA	NA	NA	NA	NA	NA	NA	9011871	gamitanacocha	NA	P1
0	Mazan	Male	< 15	None or primary	indoors	No	No diagnosis	0	Negative	Negative	Closed	Gamitanacocha	No	NA	NA	NA	NA	NA	NA	NA	9011881	gamitanacocha	NA	P1
0	Mazan	Female	< 15	None or primary	indoors	No	No diagnosis	0	Negative	Negative	Closed	Gamitanacocha	Yes	One	Economic reasons	NA	NA	Hours	3	Mazan town	9011891	gamitanacocha	No	P1
0	Mazan	Female	< 15	None or primary	indoors	No	No diagnosis	0	Negative	Negative	Closed	Gamitanacocha	No	NA	NA	NA	NA	NA	NA	NA	9011901	gamitanacocha	NA	P1
1	Mazan	Male	40 to 60	None or primary	outdoors	Yes	No diagnosis	0	Negative	P. vivax	Closed	Gamitanacocha	Yes	More than one	Economic reasons	NA	NA	Hours	3	Mazan town	9011911	gamitanacocha	No	P1
0	Mazan	Female	15 to 40	None or primary	indoors	No	No diagnosis	0	Negative	Negative	Closed	Gamitanacocha	Yes	More than one	Economic reasons	NA	NA	Hours	3	Mazan town	9011921	gamitanacocha	No	P1
0	Mazan	Female	15 to 40	None or primary	indoors	No	No diagnosis	0	Negative	Negative	Closed	Gamitanacocha	Yes	One	Health seeking	NA	NA	Hours	12	Mazan town	9011931	gamitanacocha	Yes	P1
0	Mazan	Female	< 15	None or primary	outdoors	No	No diagnosis	0	Negative	Negative	Closed	Gamitanacocha	Yes	One	Economic reasons	NA	NA	Hours	4	Mazan town	9011941	gamitanacocha	No	P1
0	Mazan	Male	< 15	None or primary	indoors	No	No diagnosis	0	Negative	Negative	Closed	Gamitanacocha	Yes	One	Economic reasons	NA	NA	Hours	12	Mazan town	9011951	gamitanacocha	Yes	P1
1	Mazan	Female	15 to 40	None or primary	outdoors	Yes	No diagnosis	1	P. vivax	P. vivax	Closed	Libertad	No	NA	NA	NA	NA	NA	NA	NA	1016a	libertad	NA	P1
0	Mazan	Female	< 15	None or primary	indoors	No	No diagnosis	0	Negative	Negative	Closed	Libertad	No	NA	NA	NA	NA	NA	NA	NA	1045a	libertad	NA	P1
0	Mazan	Female	< 15	None or primary	indoors	No	No diagnosis	0	Negative	Negative	Closed	Libertad	No	NA	NA	NA	NA	NA	NA	NA	750a	libertad	NA	P1
0	Mazan	Male	60 or older	None or primary	outdoors	Yes	No diagnosis	0	Negative	Negative	Closed	Libertad	No	NA	NA	NA	NA	NA	NA	NA	646a	libertad	NA	P1
0	Mazan	Female	60 or older	None or primary	outdoors	Yes	No diagnosis	0	Negative	Negative	Closed	Libertad	No	NA	NA	NA	NA	NA	NA	NA	105a	libertad	NA	P1
0	Mazan	Female	< 15	None or primary	indoors	No	No diagnosis	0	Negative	Negative	Closed	Libertad	No	NA	NA	NA	NA	NA	NA	NA	45a	libertad	NA	P1
0	Mazan	Male	15 to 40	None or primary	outdoors	Yes	No diagnosis	0	Negative	Negative	Closed	Libertad	No	NA	NA	NA	NA	NA	NA	NA	790a	libertad	NA	P1
1	Mazan	Male	15 to 40	None or primary	outdoors	Yes	No diagnosis	1	P. vivax	P. vivax	Closed	Libertad	No	NA	NA	NA	NA	NA	NA	NA	76a	libertad	NA	P1
0	Mazan	Female	15 to 40	None or primary	indoors	No	No diagnosis	0	Negative	Negative	Closed	Libertad	No	NA	NA	NA	NA	NA	NA	NA	1000a	libertad	NA	P1
0	Mazan	Female	60 or older	None or primary	indoors	No	Positive diagnosis	0	Negative	Negative	Opened	Libertad	No	NA	NA	NA	NA	NA	NA	NA	331a	libertad	NA	P1
0	Mazan	Female	15 to 40	Secondary or higher	outdoors	No	No diagnosis	0	Negative	Negative	Closed	Libertad	Yes	More than one	Economic reasons	NA	caza	Days	NA	Rural campsites	1041a	libertad	Yes	P1
0	Mazan	Female	< 15	None or primary	indoors	No	No diagnosis	0	Negative	Negative	Closed	Libertad	Yes	More than one	Economic reasons	NA	acompaño a su mama en la cazeria	Days	NA	Rural campsites	82a	libertad	Yes	P1
0	Mazan	Male	< 15	None or primary	indoors	No	Positive diagnosis	0	Negative	Negative	Closed	Libertad	Yes	More than one	Economic reasons	NA	acompaño a su mama en la cazeria	Days	NA	Rural campsites	660a	libertad	Yes	P1
0	Mazan	Male	60 or older	None or primary	outdoors	No	No diagnosis	0	Negative	Negative	Opened	Libertad	No	NA	NA	NA	NA	NA	NA	NA	182a	libertad	NA	P1
0	Mazan	Male	40 to 60	Secondary or higher	outdoors	No	No diagnosis	0	Negative	Negative	Closed	Libertad	Yes	More than one	Economic reasons	NA	NA	Hours	10	Mazan town	39a	libertad	No	P1
0	Mazan	Female	40 to 60	None or primary	indoors	Yes	No diagnosis	0	Negative	Negative	Closed	Libertad	No	NA	NA	NA	NA	NA	NA	NA	50a	libertad	NA	P1
0	Mazan	Male	15 to 40	None or primary	outdoors	No	No diagnosis	0	Negative	Negative	Closed	Libertad	Yes	More than one	Economic reasons	2	NA	Days	NA	Rural campsites	887a	libertad	Yes	P1
0	Mazan	Female	15 to 40	None or primary	outdoors	No	No diagnosis	0	Negative	Negative	Closed	Libertad	No	NA	NA	NA	NA	NA	NA	NA	62a	libertad	NA	P1
0	Mazan	Male	< 15	None or primary	indoors	No	No diagnosis	0	Negative	Negative	Closed	Libertad	No	NA	NA	NA	NA	NA	NA	NA	556a	libertad	NA	P1
0	Mazan	Female	< 15	None or primary	indoors	No	No diagnosis	0	Negative	Negative	Closed	Libertad	No	NA	NA	NA	NA	NA	NA	NA	1094a	libertad	NA	P1
0	Mazan	Male	40 to 60	None or primary	outdoors	No	No diagnosis	0	Negative	Negative	Closed	Libertad	No	NA	NA	NA	NA	NA	NA	NA	1131a	libertad	NA	P1
0	Mazan	Female	40 to 60	None or primary	indoors	No	No diagnosis	0	Negative	Negative	Closed	Libertad	No	NA	NA	NA	NA	NA	NA	NA	359a	libertad	NA	P1
0	Mazan	Male	< 15	None or primary	indoors	No	No diagnosis	0	Negative	Negative	Closed	Libertad	No	NA	NA	NA	NA	NA	NA	NA	539a	libertad	NA	P1
0	Mazan	Male	60 or older	None or primary	outdoors	No	No diagnosis	0	Negative	Negative	Closed	Libertad	No	NA	NA	NA	NA	NA	NA	NA	42a	libertad	NA	P1
0	Mazan	Male	40 to 60	Secondary or higher	outdoors	No	No diagnosis	0	Negative	Negative	Closed	Libertad	Yes	More than one	Economic reasons	NA	NA	Hours	6	Mazan town	933a	libertad	No	P1
0	Mazan	Female	40 to 60	None or primary	outdoors	No	No diagnosis	0	Negative	Negative	Closed	Libertad	Yes	One	Economic reasons	NA	NA	Hours	6	Mazan town	799a	libertad	No	P1
0	Mazan	Female	60 or older	None or primary	outdoors	No	No diagnosis	0	Negative	Negative	Closed	Libertad	No	NA	NA	NA	NA	NA	NA	NA	149a	libertad	NA	P1
0	Mazan	Female	40 to 60	None or primary	outdoors	No	Positive diagnosis	0	Negative	Negative	Closed	Libertad	Yes	One	Recreation	NA	paseo	Hours	6	Mazan town	280a	libertad	No	P1
0	Mazan	Male	40 to 60	None or primary	outdoors	No	No diagnosis	0	Negative	Negative	Opened	Libertad	No	NA	NA	NA	NA	NA	NA	NA	156a	libertad	NA	P1
0	Mazan	Female	40 to 60	None or primary	outdoors	No	No diagnosis	0	Negative	Negative	Closed	Libertad	No	NA	NA	NA	NA	NA	NA	NA	261a	libertad	NA	P1
1	Mazan	Male	40 to 60	None or primary	outdoors	Yes	No diagnosis	1	P. vivax	P. vivax	Opened	Libertad	Yes	More than one	Economic reasons	NA	NA	Hours	3	Mazan town	92a	libertad	No	P1
0	Mazan	Female	15 to 40	None or primary	indoors	Yes	No diagnosis	0	Negative	Negative	Closed	Libertad	Yes	One	Economic reasons	NA	madera	Days	NA	Rural campsites	667a	libertad	Yes	P1
1	Mazan	Male	< 15	None or primary	indoors	No	No diagnosis	0	Negative	P. falciparum	Closed	Libertad	Yes	One	Economic reasons	NA	madera	Days	NA	Rural campsites	759a	libertad	Yes	P1
0	Mazan	Female	< 15	None or primary	indoors	No	No diagnosis	0	Negative	Negative	Closed	Libertad	Yes	One	Economic reasons	NA	madera	Days	NA	Rural campsites	867a	libertad	Yes	P1
1	Mazan	Male	< 15	None or primary	indoors	No	No diagnosis	0	Negative	P. falciparum	Closed	Libertad	Yes	One	Economic reasons	NA	madera	Days	NA	Rural campsites	1082a	libertad	Yes	P1
0	Mazan	Male	< 15	None or primary	indoors	No	No diagnosis	0	Negative	Negative	Closed	Libertad	Yes	One	Economic reasons	NA	madera	Days	NA	Rural campsites	1157a	libertad	Yes	P1
0	Mazan	Female	15 to 40	None or primary	outdoors	No	No diagnosis	0	Negative	Negative	Closed	Libertad	Yes	One	Economic reasons	88	NA	Days	NA	Rural campsites	1063a	libertad	Yes	P1
0	Mazan	Male	< 15	None or primary	indoors	No	No diagnosis	0	Negative	Negative	Closed	Libertad	Yes	One	Family matters	NA	NA	Days	NA	Rural campsites	882a	libertad	Yes	P1
1	Mazan	Male	40 to 60	None or primary	outdoors	Yes	No diagnosis	0	Negative	P. falciparum	Closed	Libertad	Yes	One	Family matters	NA	NA	Hours	3	Iquitos city	350a	libertad	No	P1
0	Mazan	Female	40 to 60	None or primary	indoors	No	No diagnosis	0	Negative	Negative	Closed	Libertad	Yes	One	Family matters	NA	NA	Hours	7	Mazan town	167a	libertad	No	P1
0	Mazan	Male	< 15	None or primary	indoors	No	Positive diagnosis	0	Negative	Negative	Closed	Libertad	Yes	One	Family matters	NA	NA	Hours	8	Mazan town	197a	libertad	No	P1
0	Mazan	Male	< 15	None or primary	indoors	No	No diagnosis	0	Negative	Negative	Closed	Libertad	Yes	One	Family matters	NA	NA	Hours	8	Mazan town	922a	libertad	No	P1
0	Mazan	Female	15 to 40	None or primary	indoors	Yes	No diagnosis	0	Negative	Negative	Closed	Libertad	Yes	One	Family matters	NA	NA	Hours	5	Mazan town	299a	libertad	No	P1
1	Mazan	Female	< 15	Secondary or higher	indoors	No	No diagnosis	0	Negative	P. vivax	Closed	Libertad	Yes	One	Family matters	NA	NA	Days	NA	Iquitos city	1057a	libertad	Yes	P1
0	Mazan	Male	< 15	None or primary	indoors	No	No diagnosis	0	Negative	Negative	Closed	Libertad	Yes	One	Family matters	NA	NA	Days	NA	Iquitos city	411a	libertad	Yes	P1
0	Mazan	Male	< 15	None or primary	indoors	No	No diagnosis	0	Negative	Negative	Closed	Libertad	Yes	One	Family matters	NA	NA	Days	NA	Iquitos city	8a	libertad	Yes	P1
0	Mazan	Male	40 to 60	None or primary	outdoors	Yes	No diagnosis	0	Negative	Negative	Closed	Libertad	Yes	One	Economic reasons	NA	NA	Days	NA	Others	950a	libertad	Yes	P1
0	Mazan	Male	40 to 60	None or primary	indoors	Yes	No diagnosis	0	Negative	Negative	Closed	Libertad	No	NA	NA	NA	NA	NA	NA	NA	583a	libertad	NA	P1
0	Mazan	Male	40 to 60	None or primary	outdoors	Yes	No diagnosis	0	Negative	Negative	Closed	Libertad	Yes	One	Economic reasons	NA	NA	Hours	3	Mazan town	693a	libertad	No	P1
0	Mazan	Male	15 to 40	None or primary	outdoors	Yes	No diagnosis	0	Negative	Negative	Closed	Libertad	Yes	One	Family matters	NA	NA	Hours	4	Others	1087a	libertad	No	P1
0	Mazan	Female	15 to 40	Secondary or higher	indoors	No	No diagnosis	0	Negative	Negative	Closed	Libertad	Yes	One	Family matters	NA	NA	Hours	4	Others	400a	libertad	No	P1
0	Mazan	Female	< 15	None or primary	indoors	No	No diagnosis	0	Negative	Negative	Closed	Libertad	Yes	One	Family matters	NA	NA	Hours	4	Others	648a	libertad	No	P1
0	Mazan	Female	< 15	None or primary	indoors	No	No diagnosis	0	Negative	Negative	Closed	Libertad	Yes	One	Family matters	NA	NA	Hours	4	Others	846a	libertad	No	P1
0	Mazan	Male	60 or older	None or primary	outdoors	No	No diagnosis	0	Negative	Negative	Closed	Libertad	No	NA	NA	NA	NA	NA	NA	NA	368a	libertad	NA	P1
0	Mazan	Male	40 to 60	None or primary	outdoors	Yes	No diagnosis	0	Negative	Negative	Closed	Libertad	No	NA	NA	NA	NA	NA	NA	NA	825a	libertad	NA	P1
0	Mazan	Male	40 to 60	None or primary	outdoors	Yes	No diagnosis	0	Negative	Negative	Closed	Libertad	Yes	More than one	Economic reasons	NA	NA	Hours	3	Mazan town	587a	libertad	No	P1
0	Mazan	Male	< 15	Secondary or higher	outdoors	No	No diagnosis	0	Negative	Negative	Closed	Libertad	Yes	One	Economic reasons	NA	NA	Hours	4	Mazan town	908a	libertad	No	P1
0	Mazan	Female	< 15	None or primary	indoors	No	Positive diagnosis	0	Negative	Negative	Closed	Libertad	Yes	One	Economic reasons	NA	NA	Hours	4	Mazan town	99a	libertad	No	P1
0	Mazan	Male	< 15	None or primary	indoors	No	No diagnosis	0	Negative	Negative	Closed	Libertad	Yes	One	Economic reasons	NA	NA	Hours	4	Mazan town	468a	libertad	No	P1
0	Mazan	Female	40 to 60	None or primary	indoors	No	No diagnosis	0	Negative	Negative	Closed	Libertad	Yes	One	Others	NA	compras	Hours	5	Mazan town	333a	libertad	No	P1
0	Mazan	Male	< 15	None or primary	indoors	No	No diagnosis	0	Negative	Negative	Closed	Libertad	No	NA	NA	NA	NA	NA	NA	NA	67a	libertad	NA	P1
0	Mazan	Male	< 15	None or primary	indoors	No	No diagnosis	0	Negative	Negative	Closed	Libertad	No	NA	NA	NA	NA	NA	NA	NA	548a	libertad	NA	P1
1	Mazan	Male	< 15	None or primary	outdoors	No	No diagnosis	0	Negative	P. vivax	Closed	Libertad	Yes	One	Family matters	NA	visita familiar	Days	NA	Others	1121a	libertad	Yes	P1
1	Mazan	Female	< 15	None or primary	indoors	No	No diagnosis	1	P. vivax	P. vivax	Closed	Libertad	No	NA	NA	NA	NA	NA	NA	NA	388a	libertad	NA	P1
0	Mazan	Male	40 to 60	None or primary	outdoors	No	No diagnosis	0	Negative	Negative	Closed	Libertad	No	NA	NA	NA	NA	NA	NA	NA	303a	libertad	NA	P1
1	Mazan	Male	60 or older	None or primary	outdoors	Yes	No diagnosis	0	Negative	P. vivax	Opened	Libertad	Yes	One	Family matters	NA	visita familiar	Days	NA	Iquitos city	27a	libertad	Yes	P1
0	Mazan	Female	40 to 60	None or primary	indoors	No	No diagnosis	0	Negative	Negative	Opened	Libertad	Yes	One	Family matters	NA	visita familiar	Days	NA	Iquitos city	592a	libertad	Yes	P1
0	Mazan	Male	< 15	None or primary	indoors	No	No diagnosis	0	Negative	Negative	Opened	Libertad	No	NA	NA	NA	NA	NA	NA	NA	489a	libertad	NA	P1
0	Mazan	Female	15 to 40	None or primary	outdoors	No	No diagnosis	0	Negative	Negative	Opened	Libertad	Yes	More than one	Others	NA	compras	Hours	4	Mazan town	938a	libertad	No	P1
1	Mazan	Male	< 15	None or primary	indoors	No	No diagnosis	1	P. vivax	P. vivax	Opened	Libertad	No	NA	NA	NA	NA	NA	NA	NA	533a	libertad	NA	P1
0	Mazan	Female	15 to 40	None or primary	outdoors	Yes	No diagnosis	0	Negative	Negative	Closed	Libertad	Yes	One	Economic reasons	NA	NA	Hours	6	Mazan town	460a	libertad	No	P1
0	Mazan	Female	60 or older	None or primary	outdoors	No	No diagnosis	0	Negative	Negative	Opened	Libertad	No	NA	NA	NA	NA	NA	NA	NA	11a	libertad	NA	P1
0	Mazan	Male	60 or older	None or primary	indoors	No	No diagnosis	0	Negative	Negative	Opened	Libertad	No	NA	NA	NA	NA	NA	NA	NA	430a	libertad	NA	P1
0	Mazan	Male	15 to 40	None or primary	outdoors	No	No diagnosis	0	Negative	Negative	Closed	Libertad	Yes	One	Economic reasons	NA	NA	Hours	6	Mazan town	208a	libertad	No	P1
0	Mazan	Female	15 to 40	None or primary	indoors	No	No diagnosis	0	Negative	Negative	Closed	Libertad	Yes	One	Economic reasons	NA	NA	Hours	6	Mazan town	942a	libertad	No	P1
1	Mazan	Male	< 15	None or primary	indoors	No	No diagnosis	0	Negative	P. vivax	Closed	Libertad	Yes	One	Economic reasons	NA	NA	Hours	6	Mazan town	1078a	libertad	No	P1
1	Mazan	Female	15 to 40	None or primary	indoors	No	No diagnosis	0	Negative	P. vivax	Closed	Libertad	Yes	One	Economic reasons	88	NA	Days	NA	Rural campsites	711a	libertad	Yes	P1
1	Mazan	Female	< 15	None or primary	indoors	No	No diagnosis	0	Negative	P. vivax	Closed	Libertad	No	NA	NA	NA	NA	NA	NA	NA	643a	libertad	NA	P1
0	Mazan	Male	< 15	None or primary	indoors	No	Positive diagnosis	0	Negative	Negative	Closed	Libertad	No	NA	NA	NA	NA	NA	NA	NA	906a	libertad	NA	P1
0	Mazan	Male	60 or older	None or primary	outdoors	Yes	No diagnosis	0	Negative	Negative	Closed	Libertad	Yes	More than one	Family matters	NA	NA	Hours	2	Mazan town	293a	libertad	No	P1
0	Mazan	Female	40 to 60	None or primary	outdoors	Yes	No diagnosis	0	Negative	Negative	Closed	Libertad	Yes	More than one	Family matters	NA	NA	Hours	2	Mazan town	264a	libertad	No	P1
0	Mazan	Male	< 15	None or primary	indoors	No	No diagnosis	0	Negative	Negative	Closed	Libertad	No	NA	NA	NA	NA	NA	NA	NA	295a	libertad	NA	P1
0	Mazan	Male	40 to 60	Secondary or higher	outdoors	No	No diagnosis	0	Negative	Negative	Closed	Libertad	No	NA	NA	NA	NA	NA	NA	NA	535a	libertad	NA	P1
0	Mazan	Female	40 to 60	Secondary or higher	outdoors	No	No diagnosis	0	Negative	Negative	Closed	Libertad	No	NA	NA	NA	NA	NA	NA	NA	1108a	libertad	NA	P1
0	Mazan	Male	40 to 60	None or primary	outdoors	No	No diagnosis	0	Negative	Negative	Closed	Libertad	No	NA	NA	NA	NA	NA	NA	NA	450a	libertad	NA	P1
0	Mazan	Female	40 to 60	None or primary	outdoors	No	No diagnosis	0	Negative	Negative	Closed	Libertad	No	NA	NA	NA	NA	NA	NA	NA	722a	libertad	NA	P1
0	Mazan	Female	< 15	None or primary	indoors	No	No diagnosis	0	Negative	Negative	Closed	Libertad	No	NA	NA	NA	NA	NA	NA	NA	419a	libertad	NA	P1
0	Mazan	Male	< 15	None or primary	indoors	No	No diagnosis	0	Negative	Negative	Closed	Libertad	No	NA	NA	NA	NA	NA	NA	NA	32a	libertad	NA	P1
0	Mazan	Male	< 15	None or primary	indoors	No	No diagnosis	0	Negative	Negative	Closed	Libertad	No	NA	NA	NA	NA	NA	NA	NA	848a	libertad	NA	P1
0	Mazan	Female	40 to 60	None or primary	outdoors	No	No diagnosis	0	Negative	Negative	Closed	Libertad	No	NA	NA	NA	NA	NA	NA	NA	959a	libertad	NA	P1
0	Mazan	Female	15 to 40	None or primary	outdoors	No	No diagnosis	0	Negative	Negative	Closed	Libertad	No	NA	NA	NA	NA	NA	NA	NA	808a	libertad	NA	P1
0	Mazan	Male	60 or older	None or primary	outdoors	No	No diagnosis	0	Negative	Negative	Closed	Libertad	No	NA	NA	NA	NA	NA	NA	NA	581a	libertad	NA	P1
0	Mazan	Male	15 to 40	Secondary or higher	outdoors	Yes	No diagnosis	0	Negative	Negative	Closed	Libertad	No	NA	NA	NA	NA	NA	NA	NA	918a	libertad	NA	P1
0	Mazan	Female	15 to 40	None or primary	outdoors	Yes	No diagnosis	0	Negative	Negative	Closed	Libertad	No	NA	NA	NA	NA	NA	NA	NA	793a	libertad	NA	P1
0	Mazan	Female	< 15	None or primary	indoors	No	No diagnosis	0	Negative	Negative	Closed	Libertad	No	NA	NA	NA	NA	NA	NA	NA	626a	libertad	NA	P1
0	Mazan	Female	< 15	None or primary	indoors	No	No diagnosis	0	Negative	Negative	Closed	Libertad	No	NA	NA	NA	NA	NA	NA	NA	426a	libertad	NA	P1
0	Mazan	Female	40 to 60	None or primary	outdoors	Yes	No diagnosis	0	Negative	Negative	Closed	Libertad	No	NA	NA	NA	NA	NA	NA	NA	1174a	libertad	NA	P1
0	Mazan	Male	15 to 40	Secondary or higher	indoors	Yes	No diagnosis	0	Negative	Negative	Closed	Libertad	Yes	One	Family matters	NA	NA	Hours	3	Mazan town	1129a	libertad	No	P1
0	Mazan	Female	15 to 40	None or primary	indoors	No	No diagnosis	0	Negative	Negative	Closed	Libertad	No	NA	NA	NA	NA	NA	NA	NA	1023a	libertad	NA	P1
0	Mazan	Male	< 15	None or primary	indoors	No	Positive diagnosis	0	Negative	Negative	Closed	Libertad	No	NA	NA	NA	NA	NA	NA	NA	635a	libertad	NA	P1
0	Mazan	Male	< 15	None or primary	indoors	No	Positive diagnosis	0	Negative	Negative	Closed	Libertad	No	NA	NA	NA	NA	NA	NA	NA	889a	libertad	NA	P1
0	Mazan	Female	40 to 60	None or primary	outdoors	No	No diagnosis	0	Negative	Negative	Closed	Libertad	Yes	More than one	Personal reasons	NA	NA	Hours	4	Mazan town	308a	libertad	No	P1
0	Mazan	Female	60 or older	None or primary	indoors	Yes	No diagnosis	0	Negative	Negative	Closed	Libertad	No	NA	NA	NA	NA	NA	NA	NA	774a	libertad	NA	P1
0	Mazan	Female	15 to 40	Secondary or higher	outdoors	No	No diagnosis	0	Negative	Negative	Closed	Libertad	No	NA	NA	NA	NA	NA	NA	NA	456a	libertad	NA	P1
0	Mazan	Male	< 15	None or primary	indoors	No	No diagnosis	0	Negative	Negative	Closed	Libertad	No	NA	NA	NA	NA	NA	NA	NA	665a	libertad	NA	P1
0	Mazan	Female	< 15	None or primary	indoors	No	No diagnosis	0	Negative	Negative	Closed	Libertad	No	NA	NA	NA	NA	NA	NA	NA	230a	libertad	NA	P1
0	Mazan	Female	< 15	None or primary	indoors	No	No diagnosis	0	Negative	Negative	Closed	Libertad	No	NA	NA	NA	NA	NA	NA	NA	637a	libertad	NA	P1
0	Mazan	Male	40 to 60	Secondary or higher	outdoors	No	No diagnosis	0	Negative	Negative	Closed	Libertad	No	NA	NA	NA	NA	NA	NA	NA	1118a	libertad	NA	P1
0	Mazan	Male	40 to 60	None or primary	outdoors	No	No diagnosis	0	Negative	Negative	Closed	Libertad	No	NA	NA	NA	NA	NA	NA	NA	407a	libertad	NA	P1
0	Mazan	Female	40 to 60	None or primary	outdoors	Yes	No diagnosis	0	Negative	Negative	Closed	Libertad	No	NA	NA	NA	NA	NA	NA	NA	606a	libertad	NA	P1
0	Mazan	Male	< 15	None or primary	indoors	No	Positive diagnosis	0	Negative	Negative	Closed	Libertad	No	NA	NA	NA	NA	NA	NA	NA	560a	libertad	NA	P1
0	Mazan	Female	< 15	None or primary	indoors	No	No diagnosis	0	Negative	Negative	Closed	Libertad	No	NA	NA	NA	NA	NA	NA	NA	595a	libertad	NA	P1
0	Mazan	Female	< 15	None or primary	indoors	No	No diagnosis	0	Negative	Negative	Closed	Libertad	No	NA	NA	NA	NA	NA	NA	NA	746a	libertad	NA	P1
0	Mazan	Female	< 15	None or primary	indoors	No	No diagnosis	0	Negative	Negative	Closed	Libertad	No	NA	NA	NA	NA	NA	NA	NA	193a	libertad	NA	P1
0	Mazan	Male	15 to 40	Secondary or higher	outdoors	No	No diagnosis	0	Negative	Negative	Closed	Libertad	Yes	More than one	Others	NA	compra de viveres	Hours	2	Mazan town	804a	libertad	No	P1
0	Mazan	Female	15 to 40	None or primary	outdoors	No	No diagnosis	0	Negative	Negative	Closed	Libertad	Yes	More than one	Others	NA	compra de viveres	Hours	2	Mazan town	734a	libertad	No	P1
0	Mazan	Male	< 15	None or primary	indoors	No	Positive diagnosis	0	Negative	Negative	Closed	Libertad	Yes	More than one	Others	NA	acompaño a sus padres a la compra de viveres	Hours	2	Mazan town	511a	libertad	No	P1
0	Mazan	Male	< 15	None or primary	indoors	No	No diagnosis	0	Negative	Negative	Closed	Libertad	Yes	More than one	Others	NA	acompaño a sus padres a la compra de viveres	Hours	2	Mazan town	275a	libertad	No	P1
1	Mazan	Male	15 to 40	Secondary or higher	outdoors	No	No diagnosis	1	P. vivax	P. vivax	Closed	Libertad	Yes	One	Others	NA	compra de gasolina	Hours	2	Mazan town	1085a	libertad	No	P1
0	Mazan	Male	40 to 60	None or primary	outdoors	No	No diagnosis	0	Negative	Negative	Closed	Libertad	No	NA	NA	NA	NA	NA	NA	NA	116a	libertad	NA	P1
0	Mazan	Male	40 to 60	None or primary	outdoors	No	No diagnosis	0	Negative	Negative	Closed	Libertad	No	NA	NA	NA	NA	NA	NA	NA	432a	libertad	NA	P1
0	Mazan	Female	15 to 40	None or primary	indoors	Yes	No diagnosis	0	Negative	Negative	Closed	Libertad	Yes	One	Family matters	NA	NA	Hours	5	Mazan town	357a	libertad	No	P1
0	Mazan	Female	< 15	None or primary	indoors	No	No diagnosis	0	Negative	Negative	Closed	Libertad	Yes	One	Family matters	NA	NA	Hours	5	Mazan town	119a	libertad	No	P1
1	Mazan	Male	< 15	None or primary	indoors	No	No diagnosis	0	Negative	P. vivax	Closed	Libertad	Yes	One	Family matters	NA	NA	Hours	5	Mazan town	1161a	libertad	No	P1
0	Mazan	Female	< 15	None or primary	indoors	No	No diagnosis	0	Negative	Negative	Closed	Libertad	Yes	One	Family matters	NA	NA	Hours	5	Mazan town	1021a	libertad	No	P1
0	Mazan	Female	15 to 40	None or primary	indoors	No	No diagnosis	0	Negative	Negative	Closed	Libertad	Yes	One	Economic reasons	NA	NA	Hours	2	Mazan town	631a	libertad	No	P1
0	Mazan	Male	< 15	None or primary	indoors	No	No diagnosis	0	Negative	Negative	Closed	Libertad	No	NA	NA	NA	NA	NA	NA	NA	204a	libertad	NA	P1
0	Mazan	Male	60 or older	None or primary	outdoors	No	No diagnosis	0	Negative	Negative	Closed	Libertad	Yes	One	Family matters	NA	NA	Hours	10	Mazan town	931a	libertad	No	P1
0	Mazan	Female	60 or older	None or primary	outdoors	No	No diagnosis	0	Negative	Negative	Closed	Libertad	Yes	One	Family matters	NA	NA	Hours	10	Mazan town	326a	libertad	No	P1
1	Mazan	Female	15 to 40	None or primary	indoors	No	No diagnosis	1	P. vivax	P. vivax	Closed	Libertad	No	NA	NA	NA	NA	NA	NA	NA	757a	libertad	NA	P1
0	Mazan	Female	< 15	None or primary	indoors	No	No diagnosis	0	Negative	Negative	Closed	Libertad	No	NA	NA	NA	NA	NA	NA	NA	417a	libertad	NA	P1
0	Mazan	Female	< 15	None or primary	indoors	No	No diagnosis	0	Negative	Negative	Closed	Libertad	No	NA	NA	NA	NA	NA	NA	NA	1064a	libertad	NA	P1
0	Mazan	Male	< 15	None or primary	indoors	No	No diagnosis	0	Negative	Negative	Closed	Libertad	No	NA	NA	NA	NA	NA	NA	NA	729a	libertad	NA	P1
0	Mazan	Male	< 15	None or primary	indoors	No	No diagnosis	0	Negative	Negative	Closed	Libertad	No	NA	NA	NA	NA	NA	NA	NA	65a	libertad	NA	P1
0	Mazan	Male	< 15	None or primary	indoors	No	No diagnosis	0	Negative	Negative	Closed	Libertad	No	NA	NA	NA	NA	NA	NA	NA	561a	libertad	NA	P1
0	Mazan	Male	15 to 40	None or primary	indoors	No	No diagnosis	0	Negative	Negative	Closed	Libertad	No	NA	NA	NA	NA	NA	NA	NA	567a	libertad	NA	P1
0	Mazan	Female	15 to 40	None or primary	outdoors	No	No diagnosis	0	Negative	Negative	Closed	Libertad	Yes	One	Family matters	NA	NA	Hours	3	Mazan town	323a	libertad	No	P1
0	Mazan	Female	15 to 40	Secondary or higher	indoors	No	No diagnosis	0	Negative	Negative	Closed	Libertad	No	NA	NA	NA	NA	NA	NA	NA	210a	libertad	NA	P1
0	Mazan	Male	< 15	None or primary	indoors	No	No diagnosis	0	Negative	Negative	Closed	Libertad	No	NA	NA	NA	NA	NA	NA	NA	516a	libertad	NA	P1
0	Mazan	Female	15 to 40	None or primary	indoors	No	No diagnosis	0	Negative	Negative	Closed	Libertad	Yes	One	Others	NA	compra de gasolina	Hours	2	Mazan town	744a	libertad	No	P1
0	Mazan	Male	15 to 40	None or primary	outdoors	No	No diagnosis	0	Negative	Negative	Opened	Libertad	No	NA	NA	NA	NA	NA	NA	NA	31a	libertad	NA	P1
0	Mazan	Male	60 or older	None or primary	indoors	No	No diagnosis	0	Negative	Negative	Opened	Libertad	No	NA	NA	NA	NA	NA	NA	NA	980a	libertad	NA	P1
0	Mazan	Female	60 or older	None or primary	outdoors	Yes	No diagnosis	0	Negative	Negative	Opened	Libertad	No	NA	NA	NA	NA	NA	NA	NA	60a	libertad	NA	P1
0	Mazan	Female	< 15	None or primary	indoors	No	No diagnosis	0	Negative	Negative	Opened	Libertad	No	NA	NA	NA	NA	NA	NA	NA	639a	libertad	NA	P1
0	Mazan	Male	40 to 60	None or primary	outdoors	No	Positive diagnosis	0	Negative	Negative	Closed	Libertad	No	NA	NA	NA	NA	NA	NA	NA	470a	libertad	NA	P1
0	Mazan	Female	40 to 60	None or primary	outdoors	No	No diagnosis	0	Negative	Negative	Closed	Libertad	No	NA	NA	NA	NA	NA	NA	NA	19a	libertad	NA	P1
0	Mazan	Female	< 15	None or primary	indoors	No	No diagnosis	0	Negative	Negative	Closed	Libertad	No	NA	NA	NA	NA	NA	NA	NA	707a	libertad	NA	P1
0	Mazan	Female	< 15	None or primary	indoors	No	No diagnosis	0	Negative	Negative	Closed	Libertad	No	NA	NA	NA	NA	NA	NA	NA	628a	libertad	NA	P1
0	Mazan	Male	< 15	None or primary	indoors	No	No diagnosis	0	Negative	Negative	Closed	Libertad	No	NA	NA	NA	NA	NA	NA	NA	397a	libertad	NA	P1
0	Mazan	Female	15 to 40	Secondary or higher	indoors	No	No diagnosis	0	Negative	Negative	Closed	Libertad	Yes	One	Family matters	NA	NA	Hours	3	Mazan town	1070a	libertad	No	P1
0	Mazan	Male	15 to 40	Secondary or higher	indoors	Yes	No diagnosis	0	Negative	Negative	Closed	Libertad	No	NA	NA	NA	NA	NA	NA	NA	36a	libertad	NA	P1
0	Mazan	Female	15 to 40	None or primary	outdoors	Yes	No diagnosis	0	Negative	Negative	Closed	Libertad	No	NA	NA	NA	NA	NA	NA	NA	191a	libertad	NA	P1
0	Mazan	Female	< 15	None or primary	indoors	No	No diagnosis	0	Negative	Negative	Closed	Libertad	No	NA	NA	NA	NA	NA	NA	NA	604a	libertad	NA	P1
0	Mazan	Male	< 15	None or primary	indoors	No	No diagnosis	0	Negative	Negative	Closed	Libertad	No	NA	NA	NA	NA	NA	NA	NA	90a	libertad	NA	P1
0	Mazan	Male	60 or older	None or primary	outdoors	Yes	No diagnosis	0	Negative	Negative	Closed	Libertad	Yes	More than one	Family matters	NA	NA	Hours	2	Mazan town	969a	libertad	No	P1
0	Mazan	Female	40 to 60	None or primary	outdoors	No	No diagnosis	0	Negative	Negative	Closed	Libertad	Yes	One	Family matters	NA	NA	Hours	3	Mazan town	687a	libertad	No	P1
0	Mazan	Female	< 15	None or primary	indoors	No	No diagnosis	0	Negative	Negative	Closed	Libertad	No	NA	NA	NA	NA	NA	NA	NA	1047a	libertad	NA	P1
0	Mazan	Female	< 15	None or primary	indoors	No	No diagnosis	0	Negative	Negative	Closed	Libertad	No	NA	NA	NA	NA	NA	NA	NA	458a	libertad	NA	P1
0	Mazan	Male	< 15	None or primary	indoors	No	No diagnosis	0	Negative	Negative	Closed	Libertad	No	NA	NA	NA	NA	NA	NA	NA	542a	libertad	NA	P1
0	Mazan	Male	< 15	None or primary	indoors	No	No diagnosis	0	Negative	Negative	Closed	Libertad	No	NA	NA	NA	NA	NA	NA	NA	199a	libertad	NA	P1
0	Mazan	Male	15 to 40	Secondary or higher	indoors	No	No diagnosis	0	Negative	Negative	Closed	Libertad	No	NA	NA	NA	NA	NA	NA	NA	550a	libertad	NA	P1
0	Mazan	Male	60 or older	Secondary or higher	indoors	Yes	No diagnosis	0	Negative	Negative	Closed	Libertad	Yes	One	Family matters	NA	NA	Hours	3	Mazan town	993a	libertad	No	P1
0	Mazan	Female	60 or older	None or primary	indoors	No	No diagnosis	0	Negative	Negative	Closed	Libertad	No	NA	NA	NA	NA	NA	NA	NA	438a	libertad	NA	P1
0	Mazan	Female	< 15	None or primary	indoors	No	No diagnosis	0	Negative	Negative	Closed	Libertad	No	NA	NA	NA	NA	NA	NA	NA	195a	libertad	NA	P1
0	Mazan	Female	< 15	None or primary	indoors	No	Positive diagnosis	0	Negative	Negative	Closed	Libertad	No	NA	NA	NA	NA	NA	NA	NA	764a	libertad	NA	P1
0	Mazan	Male	< 15	None or primary	indoors	No	No diagnosis	0	Negative	Negative	Closed	Libertad	No	NA	NA	NA	NA	NA	NA	NA	544a	libertad	NA	P1
1	Mazan	Male	15 to 40	None or primary	outdoors	No	No diagnosis	1	P. vivax	P. vivax	Closed	Libertad	Yes	One	Personal reasons	NA	tramites de documentos	Hours	5	Mazan town	1124a	libertad	No	P1
0	Mazan	Female	15 to 40	None or primary	outdoors	No	No diagnosis	0	Negative	Negative	Closed	Libertad	No	NA	NA	NA	NA	NA	NA	NA	838a	libertad	NA	P1
0	Mazan	Female	< 15	None or primary	indoors	No	No diagnosis	0	Negative	Negative	Closed	Libertad	No	NA	NA	NA	NA	NA	NA	NA	352a	libertad	NA	P1
0	Mazan	Male	< 15	None or primary	indoors	No	No diagnosis	0	Negative	Negative	Closed	Libertad	No	NA	NA	NA	NA	NA	NA	NA	884a	libertad	NA	P1
0	Mazan	Male	< 15	None or primary	indoors	No	No diagnosis	0	Negative	Negative	Closed	Libertad	No	NA	NA	NA	NA	NA	NA	NA	393a	libertad	NA	P1
0	Mazan	Female	60 or older	None or primary	indoors	No	No diagnosis	0	Negative	Negative	Opened	Libertad	No	NA	NA	NA	NA	NA	NA	NA	692a	libertad	NA	P1
0	Mazan	Male	40 to 60	None or primary	outdoors	No	Positive diagnosis	0	Negative	Negative	Closed	Libertad	Yes	One	Economic reasons	NA	NA	Hours	6	Mazan town	998a	libertad	No	P1
0	Mazan	Female	60 or older	None or primary	indoors	No	No diagnosis	0	Negative	Negative	Closed	Libertad	No	NA	NA	NA	NA	NA	NA	NA	113a	libertad	NA	P1
0	Mazan	Female	< 15	Secondary or higher	indoors	No	No diagnosis	0	Negative	Negative	Closed	Libertad	No	NA	NA	NA	NA	NA	NA	NA	1066a	libertad	NA	P1
0	Mazan	Female	15 to 40	None or primary	indoors	No	No diagnosis	0	Negative	Negative	Opened	Libertad	No	NA	NA	NA	NA	NA	NA	NA	1059a	libertad	NA	P1
0	Mazan	Female	< 15	None or primary	indoors	No	No diagnosis	0	Negative	Negative	Closed	Libertad	No	NA	NA	NA	NA	NA	NA	NA	389a	libertad	NA	P1
0	Mazan	Male	< 15	None or primary	indoors	No	No diagnosis	0	Negative	Negative	Closed	Libertad	No	NA	NA	NA	NA	NA	NA	NA	74a	libertad	NA	P1
0	Mazan	Female	40 to 60	Secondary or higher	outdoors	Yes	No diagnosis	0	Negative	Negative	Opened	Libertad	No	NA	NA	NA	NA	NA	NA	NA	860a	libertad	NA	P1
0	Mazan	Male	< 15	None or primary	indoors	No	No diagnosis	0	Negative	Negative	Opened	Libertad	No	NA	NA	NA	NA	NA	NA	NA	214a	libertad	NA	P1
0	Mazan	Male	< 15	None or primary	indoors	No	No diagnosis	0	Negative	Negative	Closed	Libertad	No	NA	NA	NA	NA	NA	NA	NA	1127a	libertad	NA	P1
0	Mazan	Male	40 to 60	Secondary or higher	outdoors	No	No diagnosis	0	Negative	Negative	Closed	Libertad	Yes	One	Family matters	NA	NA	Days	NA	Iquitos city	338a	libertad	Yes	P1
0	Mazan	Female	60 or older	None or primary	outdoors	No	No diagnosis	0	Negative	Negative	Closed	Libertad	Yes	One	Family matters	NA	NA	Days	NA	Iquitos city	57a	libertad	Yes	P1
0	Mazan	Male	40 to 60	None or primary	outdoors	Yes	No diagnosis	0	Negative	Negative	Opened	Libertad	No	NA	NA	NA	NA	NA	NA	NA	978a	libertad	NA	P1
1	Mazan	Male	< 15	None or primary	indoors	No	No diagnosis	0	Negative	P. vivax	Opened	Libertad	No	NA	NA	NA	NA	NA	NA	NA	399a	libertad	NA	P1
0	Mazan	Female	< 15	None or primary	indoors	No	No diagnosis	0	Negative	Negative	Opened	Libertad	No	NA	NA	NA	NA	NA	NA	NA	380a	libertad	NA	P1
1	Mazan	Male	< 15	None or primary	indoors	No	No diagnosis	0	Negative	P. vivax	Opened	Libertad	No	NA	NA	NA	NA	NA	NA	NA	289a	libertad	NA	P1
0	Mazan	Male	15 to 40	None or primary	outdoors	No	No diagnosis	0	Negative	Negative	Closed	Libertad	Yes	One	Family matters	NA	NA	Hours	5	Mazan town	771a	libertad	No	P1
0	Mazan	Male	< 15	None or primary	indoors	No	No diagnosis	0	Negative	Negative	Closed	Libertad	No	NA	NA	NA	NA	NA	NA	NA	817a	libertad	NA	P1
0	Mazan	Male	15 to 40	None or primary	outdoors	No	No diagnosis	0	Negative	Negative	Closed	Libertad	No	NA	NA	NA	NA	NA	NA	NA	1146a	libertad	NA	P1
1	Mazan	Male	< 15	None or primary	indoors	No	No diagnosis	1	P. vivax	P. vivax	Opened	Libertad	No	NA	NA	NA	NA	NA	NA	NA	896a	libertad	NA	P1
0	Mazan	Female	15 to 40	None or primary	indoors	No	No diagnosis	0	Negative	Negative	Opened	Libertad	Yes	More than one	Others	NA	NA	Days	NA	Others	876a	libertad	Yes	P1
0	Mazan	Male	60 or older	Secondary or higher	outdoors	Yes	No diagnosis	0	Negative	Negative	Closed	Libertad	Yes	One	Economic reasons	3	NA	Days	NA	Others	474a	libertad	Yes	P1
0	Mazan	Female	40 to 60	Secondary or higher	outdoors	Yes	No diagnosis	0	Negative	Negative	Closed	Libertad	Yes	One	Economic reasons	3	NA	Days	NA	Others	1147a	libertad	Yes	P1
0	Mazan	Female	15 to 40	None or primary	indoors	No	No diagnosis	0	Negative	Negative	Closed	Primero de Enero	Yes	More than one	Health seeking	NA	NA	Hours	2	Mazan town	681a	primero de enero	No	P1
0	Mazan	Male	< 15	None or primary	indoors	No	No diagnosis	0	Negative	Negative	Closed	Primero de Enero	No	NA	NA	NA	NA	NA	NA	NA	731a	primero de enero	NA	P1
0	Mazan	Female	< 15	None or primary	indoors	No	No diagnosis	0	Negative	Negative	Closed	Primero de Enero	No	NA	NA	NA	NA	NA	NA	NA	481a	primero de enero	NA	P1
0	Mazan	Male	40 to 60	None or primary	outdoors	Yes	No diagnosis	0	Negative	Negative	Closed	Primero de Enero	Yes	More than one	Health seeking	NA	NA	Hours	3	Mazan town	1029a	primero de enero	No	P1
0	Mazan	Female	15 to 40	None or primary	indoors	No	No diagnosis	0	Negative	Negative	Closed	Primero de Enero	Yes	More than one	Health seeking	NA	NA	Hours	3	Mazan town	170a	primero de enero	No	P1
0	Mazan	Male	15 to 40	Secondary or higher	indoors	No	No diagnosis	0	Negative	Negative	Closed	Primero de Enero	Yes	More than one	Personal reasons	NA	NA	Hours	7	Others	496a	primero de enero	No	P1
0	Mazan	Male	< 15	None or primary	indoors	No	No diagnosis	0	Negative	Negative	Closed	Primero de Enero	No	NA	NA	NA	NA	NA	NA	NA	476a	primero de enero	NA	P1
0	Mazan	Female	< 15	None or primary	indoors	No	No diagnosis	0	Negative	Negative	Closed	Primero de Enero	No	NA	NA	NA	NA	NA	NA	NA	841a	primero de enero	NA	P1
0	Mazan	Male	15 to 40	None or primary	outdoors	Yes	No diagnosis	0	Negative	Negative	Closed	Primero de Enero	No	NA	NA	NA	NA	NA	NA	NA	24a	primero de enero	NA	P1
0	Mazan	Male	60 or older	None or primary	outdoors	Yes	No diagnosis	0	Negative	Negative	Closed	Primero de Enero	Yes	One	Family matters	NA	entierro de esposa	Days	NA	Others	135a	primero de enero	Yes	P1
0	Mazan	Male	60 or older	None or primary	indoors	No	No diagnosis	0	Negative	Negative	Opened	Primero de Enero	No	NA	NA	NA	NA	NA	NA	NA	139a	primero de enero	NA	P1
0	Mazan	Female	60 or older	None or primary	indoors	No	No diagnosis	0	Negative	Negative	Opened	Primero de Enero	No	NA	NA	NA	NA	NA	NA	NA	175a	primero de enero	NA	P1
0	Mazan	Male	15 to 40	None or primary	outdoors	Yes	No diagnosis	0	Negative	Negative	Opened	Primero de Enero	No	NA	NA	NA	NA	NA	NA	NA	96a	primero de enero	NA	P1
0	Mazan	Female	< 15	None or primary	indoors	No	No diagnosis	0	Negative	Negative	Opened	Primero de Enero	No	NA	NA	NA	NA	NA	NA	NA	830a	primero de enero	NA	P1
0	Mazan	Male	< 15	None or primary	indoors	No	No diagnosis	0	Negative	Negative	Opened	Primero de Enero	No	NA	NA	NA	NA	NA	NA	NA	1152a	primero de enero	NA	P1
0	Mazan	Male	< 15	None or primary	indoors	No	No diagnosis	0	Negative	Negative	Opened	Primero de Enero	No	NA	NA	NA	NA	NA	NA	NA	505a	primero de enero	NA	P1
0	Mazan	Male	< 15	None or primary	indoors	No	No diagnosis	0	Negative	Negative	Opened	Primero de Enero	No	NA	NA	NA	NA	NA	NA	NA	853a	primero de enero	NA	P1
0	Mazan	Female	40 to 60	None or primary	outdoors	No	No diagnosis	0	Negative	Negative	Closed	Primero de Enero	Yes	One	Health seeking	NA	NA	Hours	2	Others	1102a	primero de enero	No	P1
0	Mazan	Female	< 15	None or primary	indoors	No	No diagnosis	0	Negative	Negative	Closed	Primero de Enero	Yes	One	Health seeking	NA	NA	Hours	2	Others	391a	primero de enero	No	P1
0	Mazan	Male	60 or older	None or primary	outdoors	Yes	No diagnosis	0	Negative	Negative	Closed	Primero de Enero	Yes	One	Economic reasons	NA	NA	Days	NA	Rural campsites	541a	primero de enero	Yes	P1
0	Mazan	Male	60 or older	None or primary	outdoors	Yes	No diagnosis	0	Negative	Negative	Opened	Primero de Enero	Yes	More than one	Economic reasons	NA	cobro pension 65	Hours	8	Mazan town	277a	primero de enero	No	P1
0	Mazan	Female	40 to 60	None or primary	indoors	Yes	No diagnosis	0	Negative	Negative	Opened	Primero de Enero	Yes	More than one	Economic reasons	NA	cobro programa juntos	Hours	8	Mazan town	1054a	primero de enero	No	P1
0	Mazan	Male	< 15	None or primary	indoors	No	No diagnosis	0	Negative	Negative	Opened	Primero de Enero	Yes	More than one	Economic reasons	NA	acompaño a sus padres a cobrar sus pension 65 y pension juntos	Hours	8	Mazan town	1137a	primero de enero	No	P1
0	Mazan	Female	< 15	None or primary	indoors	No	No diagnosis	0	Negative	Negative	Opened	Primero de Enero	No	NA	NA	NA	NA	NA	NA	NA	782a	primero de enero	NA	P1
0	Mazan	Male	15 to 40	None or primary	outdoors	No	No diagnosis	0	Negative	Negative	Closed	Primero de Enero	Yes	One	Economic reasons	2	NA	Days	NA	Rural campsites	22a	primero de enero	Yes	P1
0	Mazan	Female	15 to 40	None or primary	indoors	No	No diagnosis	0	Negative	Negative	Closed	Primero de Enero	No	NA	NA	NA	NA	NA	NA	NA	796a	primero de enero	NA	P1
0	Mazan	Female	40 to 60	None or primary	outdoors	No	No diagnosis	0	Negative	Negative	Closed	Primero de Enero	No	NA	NA	NA	NA	NA	NA	NA	684a	primero de enero	NA	P1
0	Mazan	Female	15 to 40	None or primary	outdoors	No	No diagnosis	0	Negative	Negative	Closed	Primero de Enero	No	NA	NA	NA	NA	NA	NA	NA	424a	primero de enero	NA	P1
0	Mazan	Female	< 15	None or primary	indoors	No	No diagnosis	0	Negative	Negative	Closed	Primero de Enero	Yes	One	Family matters	NA	NA	Hours	7	Mazan town	385a	primero de enero	No	P1
0	Mazan	Male	< 15	None or primary	indoors	No	No diagnosis	0	Negative	Negative	Closed	Primero de Enero	No	NA	NA	NA	NA	NA	NA	NA	571a	primero de enero	NA	P1
0	Mazan	Male	< 15	None or primary	indoors	No	No diagnosis	0	Negative	Negative	Closed	Primero de Enero	No	NA	NA	NA	NA	NA	NA	NA	964a	primero de enero	NA	P1
0	Mazan	Male	15 to 40	Secondary or higher	indoors	No	No diagnosis	0	Negative	Negative	Closed	Primero de Enero	No	NA	NA	NA	NA	NA	NA	NA	234a	primero de enero	NA	P1
0	Mazan	Female	15 to 40	None or primary	outdoors	No	No diagnosis	0	Negative	Negative	Closed	Primero de Enero	Yes	One	Family matters	NA	NA	Hours	8	Mazan town	988a	primero de enero	No	P1
0	Mazan	Male	40 to 60	None or primary	outdoors	NA	No diagnosis	0	Negative	Negative	Closed	Primero de Enero	Yes	One	Family matters	NA	NA	Hours	8	Mazan town	573a	primero de enero	No	P1
0	Mazan	Male	40 to 60	None or primary	outdoors	No	No diagnosis	0	Negative	Negative	Closed	Primero de Enero	Yes	One	Family matters	NA	NA	Hours	5	Mazan town	769a	primero de enero	No	P1
0	Mazan	Female	40 to 60	None or primary	indoors	No	No diagnosis	0	Negative	Negative	Closed	Primero de Enero	Yes	One	Health seeking	NA	NA	Hours	1	Others	258a	primero de enero	No	P1
0	Mazan	Male	< 15	None or primary	indoors	No	No diagnosis	0	Negative	Negative	Closed	Primero de Enero	No	NA	NA	NA	NA	NA	NA	NA	776a	primero de enero	NA	P1
0	Mazan	Female	< 15	None or primary	indoors	No	Positive diagnosis	0	Negative	Negative	Closed	Primero de Enero	No	NA	NA	NA	NA	NA	NA	NA	252a	primero de enero	NA	P1
0	Mazan	Male	40 to 60	None or primary	outdoors	No	No diagnosis	0	Negative	Negative	Closed	Primero de Enero	No	NA	NA	NA	NA	NA	NA	NA	123a	primero de enero	NA	P1
0	Mazan	Female	< 15	None or primary	indoors	No	No diagnosis	0	Negative	Negative	Closed	Primero de Enero	No	NA	NA	NA	NA	NA	NA	NA	1080a	primero de enero	NA	P1
0	Mazan	Male	< 15	None or primary	indoors	No	No diagnosis	0	Negative	Negative	Closed	Primero de Enero	No	NA	NA	NA	NA	NA	NA	NA	552a	primero de enero	NA	P1
0	Mazan	Male	< 15	None or primary	indoors	No	No diagnosis	0	Negative	Negative	Closed	Primero de Enero	No	NA	NA	NA	NA	NA	NA	NA	412a	primero de enero	NA	P1
0	Mazan	Male	15 to 40	None or primary	outdoors	Yes	No diagnosis	0	Negative	Negative	Closed	Primero de Enero	Yes	More than one	Economic reasons	NA	NA	Hours	17	Mazan town	695a	primero de enero	Yes	P1
0	Mazan	Male	40 to 60	None or primary	outdoors	Yes	No diagnosis	0	Negative	Negative	Closed	Primero de Enero	Yes	More than one	Family matters	NA	NA	Days	NA	Mazan town	1154a	primero de enero	Yes	P1
0	Mazan	Female	40 to 60	None or primary	outdoors	No	Positive diagnosis	0	Negative	Negative	Closed	Primero de Enero	Yes	More than one	Health seeking	NA	NA	Days	NA	Mazan town	376a	primero de enero	Yes	P1
0	Mazan	Male	40 to 60	Secondary or higher	indoors	Yes	No diagnosis	0	Negative	Negative	Closed	Primero de Enero	Yes	More than one	Family matters	NA	NA	Days	NA	Iquitos city	53a	primero de enero	Yes	P1
0	Mazan	Male	40 to 60	Secondary or higher	outdoors	Yes	No diagnosis	0	Negative	Negative	Closed	Primero de Enero	Yes	More than one	Recreation	NA	reunion comunal	Hours	7	Others	564a	primero de enero	No	P1
0	Mazan	Female	40 to 60	None or primary	outdoors	No	No diagnosis	0	Negative	Negative	Closed	Primero de Enero	Yes	One	Family matters	NA	NA	Days	NA	Iquitos city	377a	primero de enero	Yes	P1
0	Mazan	Female	60 or older	None or primary	outdoors	No	No diagnosis	0	Negative	Negative	Closed	Primero de Enero	No	NA	NA	NA	NA	NA	NA	NA	721a	primero de enero	NA	P1
0	Mazan	Male	15 to 40	None or primary	outdoors	Yes	No diagnosis	0	Negative	Negative	Closed	Primero de Enero	No	NA	NA	NA	NA	NA	NA	NA	306a	primero de enero	NA	P1
0	Mazan	Female	15 to 40	None or primary	indoors	No	No diagnosis	0	Negative	Negative	Closed	Primero de Enero	No	NA	NA	NA	NA	NA	NA	NA	835a	primero de enero	NA	P1
0	Mazan	Female	15 to 40	None or primary	indoors	No	No diagnosis	0	Negative	Negative	Closed	Primero de Enero	No	NA	NA	NA	NA	NA	NA	NA	232a	primero de enero	NA	P1
0	Mazan	Male	< 15	None or primary	indoors	No	No diagnosis	0	Negative	Negative	Closed	Primero de Enero	No	NA	NA	NA	NA	NA	NA	NA	1164a	primero de enero	NA	P1
0	Mazan	Female	< 15	None or primary	indoors	No	No diagnosis	0	Negative	Negative	Closed	Primero de Enero	No	NA	NA	NA	NA	NA	NA	NA	87a	primero de enero	NA	P1
0	Mazan	Female	< 15	None or primary	indoors	No	No diagnosis	0	Negative	Negative	Closed	Primero de Enero	No	NA	NA	NA	NA	NA	NA	NA	268a	primero de enero	NA	P1
0	Mazan	Female	< 15	None or primary	indoors	No	No diagnosis	0	Negative	Negative	Closed	Primero de Enero	No	NA	NA	NA	NA	NA	NA	NA	701a	primero de enero	NA	P1
0	Mazan	Male	< 15	None or primary	indoors	No	No diagnosis	0	Negative	Negative	Closed	Primero de Enero	No	NA	NA	NA	NA	NA	NA	NA	916a	primero de enero	NA	P1
0	Mazan	Female	15 to 40	None or primary	outdoors	Yes	Positive diagnosis	0	Negative	Negative	Closed	Primero de Enero	No	NA	NA	NA	NA	NA	NA	NA	226a	primero de enero	NA	P1
0	Mazan	Male	< 15	None or primary	indoors	No	Positive diagnosis	0	Negative	Negative	Closed	Primero de Enero	No	NA	NA	NA	NA	NA	NA	NA	93a	primero de enero	NA	P1
0	Mazan	Male	< 15	None or primary	indoors	No	No diagnosis	0	Negative	Negative	Closed	Primero de Enero	No	NA	NA	NA	NA	NA	NA	NA	133a	primero de enero	NA	P1
0	Mazan	Male	< 15	None or primary	indoors	No	No diagnosis	0	Negative	Negative	Closed	Primero de Enero	No	NA	NA	NA	NA	NA	NA	NA	1a	primero de enero	NA	P1
0	Mazan	Male	40 to 60	None or primary	outdoors	Yes	No diagnosis	0	Negative	Negative	Closed	Salvador	No	NA	NA	NA	NA	NA	NA	NA	1602b	salvador	NA	P1
0	Mazan	Female	40 to 60	None or primary	outdoors	No	No diagnosis	0	Negative	Negative	Closed	Salvador	No	NA	NA	NA	NA	NA	NA	NA	2098b	salvador	NA	P1
1	Mazan	Female	15 to 40	None or primary	indoors	No	No diagnosis	0	Negative	P. falciparum	Closed	Salvador	No	NA	NA	NA	NA	NA	NA	NA	1816b	salvador	NA	P1
0	Mazan	Female	< 15	None or primary	indoors	No	No diagnosis	0	Negative	Negative	Closed	Salvador	No	NA	NA	NA	NA	NA	NA	NA	1000b	salvador	NA	P1
0	Mazan	Male	< 15	None or primary	indoors	No	No diagnosis	0	Negative	Negative	Closed	Salvador	No	NA	NA	NA	NA	NA	NA	NA	2086b	salvador	NA	P1
0	Mazan	Male	< 15	None or primary	indoors	No	No diagnosis	0	Negative	Negative	Closed	Salvador	No	NA	NA	NA	NA	NA	NA	NA	2280b	salvador	NA	P1
0	Mazan	Female	15 to 40	None or primary	outdoors	Yes	No diagnosis	0	Negative	Negative	Closed	Salvador	No	NA	NA	NA	NA	NA	NA	NA	79b	salvador	NA	P1
0	Mazan	Female	< 15	None or primary	indoors	No	No diagnosis	0	Negative	Negative	Closed	Salvador	No	NA	NA	NA	NA	NA	NA	NA	1110b	salvador	NA	P1
0	Mazan	Male	< 15	None or primary	indoors	No	No diagnosis	0	Negative	Negative	Closed	Salvador	No	NA	NA	NA	NA	NA	NA	NA	581b	salvador	NA	P1
0	Mazan	Female	< 15	None or primary	indoors	No	No diagnosis	0	Negative	Negative	Closed	Salvador	No	NA	NA	NA	NA	NA	NA	NA	1647b	salvador	NA	P1
0	Mazan	Female	< 15	None or primary	indoors	No	No diagnosis	0	Negative	Negative	Closed	Salvador	No	NA	NA	NA	NA	NA	NA	NA	1331b	salvador	NA	P1
0	Mazan	Female	< 15	None or primary	indoors	No	No diagnosis	0	Negative	Negative	Closed	Salvador	No	NA	NA	NA	NA	NA	NA	NA	1338b	salvador	NA	P1
0	Mazan	Male	15 to 40	None or primary	outdoors	Yes	No diagnosis	0	Negative	Negative	Closed	Salvador	No	NA	NA	NA	NA	NA	NA	NA	1878b	salvador	NA	P1
0	Mazan	Female	60 or older	None or primary	indoors	No	No diagnosis	0	Negative	Negative	Closed	Salvador	No	NA	NA	NA	NA	NA	NA	NA	1270b	salvador	NA	P1
0	Mazan	Female	< 15	None or primary	indoors	No	No diagnosis	0	Negative	Negative	Closed	Salvador	No	NA	NA	NA	NA	NA	NA	NA	1867b	salvador	NA	P1
0	Mazan	Female	15 to 40	None or primary	indoors	Yes	No diagnosis	0	Negative	Negative	Closed	Salvador	No	NA	NA	NA	NA	NA	NA	NA	1989b	salvador	NA	P1
0	Mazan	Male	< 15	None or primary	indoors	No	No diagnosis	0	Negative	Negative	Closed	Salvador	No	NA	NA	NA	NA	NA	NA	NA	2323b	salvador	NA	P1
0	Mazan	Male	40 to 60	None or primary	outdoors	No	No diagnosis	0	Negative	Negative	Closed	Salvador	No	NA	NA	NA	NA	NA	NA	NA	2422b	salvador	NA	P1
0	Mazan	Female	40 to 60	None or primary	indoors	No	No diagnosis	0	Negative	Negative	Closed	Salvador	No	NA	NA	NA	NA	NA	NA	NA	1998b	salvador	NA	P1
0	Mazan	Male	60 or older	None or primary	outdoors	No	No diagnosis	0	Negative	Negative	Closed	Salvador	No	NA	NA	NA	NA	NA	NA	NA	842b	salvador	NA	P1
0	Mazan	Male	40 to 60	None or primary	outdoors	No	No diagnosis	0	Negative	Negative	Closed	Salvador	No	NA	NA	NA	NA	NA	NA	NA	2019b	salvador	NA	P1
0	Mazan	Female	40 to 60	None or primary	outdoors	No	No diagnosis	0	Negative	Negative	Closed	Salvador	No	NA	NA	NA	NA	NA	NA	NA	1896b	salvador	NA	P1
0	Mazan	Male	15 to 40	None or primary	indoors	No	Positive diagnosis	0	Negative	Negative	Closed	Salvador	No	NA	NA	NA	NA	NA	NA	NA	1770b	salvador	NA	P1
0	Mazan	Male	< 15	None or primary	indoors	No	No diagnosis	0	Negative	Negative	Closed	Salvador	No	NA	NA	NA	NA	NA	NA	NA	504b	salvador	NA	P1
0	Mazan	Male	< 15	None or primary	indoors	No	No diagnosis	0	Negative	Negative	Closed	Salvador	No	NA	NA	NA	NA	NA	NA	NA	1708b	salvador	NA	P1
0	Mazan	Female	40 to 60	Secondary or higher	indoors	Yes	No diagnosis	0	Negative	Negative	Closed	Salvador	Yes	More than one	Family matters	NA	NA	Days	NA	Iquitos city	2513b	salvador	Yes	P1
0	Mazan	Female	15 to 40	None or primary	indoors	No	No diagnosis	0	Negative	Negative	Closed	Salvador	No	NA	NA	NA	NA	NA	NA	NA	1741b	salvador	NA	P1
0	Mazan	Male	< 15	None or primary	indoors	No	No diagnosis	0	Negative	Negative	Closed	Salvador	No	NA	NA	NA	NA	NA	NA	NA	1107b	salvador	NA	P1
0	Mazan	Male	< 15	None or primary	indoors	No	No diagnosis	0	Negative	Negative	Closed	Salvador	No	NA	NA	NA	NA	NA	NA	NA	1500b	salvador	NA	P1
0	Mazan	Male	60 or older	None or primary	outdoors	Yes	No diagnosis	0	Negative	Negative	Closed	Salvador	Yes	More than one	Family matters	NA	NA	Minutes	NA	Mazan town	170b	salvador	No	P1
0	Mazan	Female	60 or older	None or primary	outdoors	No	No diagnosis	0	Negative	Negative	Closed	Salvador	No	NA	NA	NA	NA	NA	NA	NA	1258b	salvador	NA	P1
0	Mazan	Female	15 to 40	Secondary or higher	indoors	No	No diagnosis	0	Negative	Negative	Closed	Salvador	No	NA	NA	NA	NA	NA	NA	NA	1260b	salvador	NA	P1
0	Mazan	Male	< 15	None or primary	indoors	No	No diagnosis	0	Negative	Negative	Closed	Salvador	No	NA	NA	NA	NA	NA	NA	NA	127b	salvador	NA	P1
0	Mazan	Female	40 to 60	None or primary	outdoors	No	No diagnosis	0	Negative	Negative	Closed	Salvador	No	NA	NA	NA	NA	NA	NA	NA	1659b	salvador	NA	P1
0	Mazan	Female	60 or older	None or primary	indoors	Yes	No diagnosis	0	Negative	Negative	Closed	Salvador	No	NA	NA	NA	NA	NA	NA	NA	906b	salvador	NA	P1
0	Mazan	Male	< 15	None or primary	indoors	No	No diagnosis	0	Negative	Negative	Closed	Salvador	No	NA	NA	NA	NA	NA	NA	NA	1925b	salvador	NA	P1
0	Mazan	Male	< 15	None or primary	indoors	No	No diagnosis	0	Negative	Negative	Closed	Salvador	No	NA	NA	NA	NA	NA	NA	NA	463b	salvador	NA	P1
0	Mazan	Female	< 15	None or primary	indoors	No	No diagnosis	0	Negative	Negative	Closed	Salvador	No	NA	NA	NA	NA	NA	NA	NA	2506b	salvador	NA	P1
0	Mazan	Male	40 to 60	Secondary or higher	outdoors	Yes	No diagnosis	0	Negative	Negative	Closed	Salvador	Yes	One	Family matters	NA	NA	Days	NA	Others	1767b	salvador	Yes	P1
0	Mazan	Female	15 to 40	None or primary	outdoors	Yes	No diagnosis	0	Negative	Negative	Closed	Salvador	No	NA	NA	NA	NA	NA	NA	NA	1639b	salvador	NA	P1
0	Mazan	Male	15 to 40	None or primary	outdoors	Yes	No diagnosis	0	Negative	Negative	Closed	Salvador	No	NA	NA	NA	NA	NA	NA	NA	1100b	salvador	NA	P1
0	Mazan	Female	15 to 40	Secondary or higher	indoors	No	No diagnosis	0	Negative	Negative	Closed	Salvador	No	NA	NA	NA	NA	NA	NA	NA	1749b	salvador	NA	P1
0	Mazan	Male	15 to 40	Secondary or higher	indoors	No	No diagnosis	0	Negative	Negative	Closed	Salvador	No	NA	NA	NA	NA	NA	NA	NA	765b	salvador	NA	P1
0	Mazan	Female	< 15	Secondary or higher	indoors	No	No diagnosis	0	Negative	Negative	Closed	Salvador	No	NA	NA	NA	NA	NA	NA	NA	1089b	salvador	NA	P1
0	Mazan	Female	< 15	None or primary	indoors	No	No diagnosis	0	Negative	Negative	Closed	Salvador	No	NA	NA	NA	NA	NA	NA	NA	327b	salvador	NA	P1
0	Mazan	Female	< 15	None or primary	indoors	No	No diagnosis	0	Negative	Negative	Closed	Salvador	No	NA	NA	NA	NA	NA	NA	NA	1987b	salvador	NA	P1
0	Mazan	Female	< 15	None or primary	indoors	No	No diagnosis	0	Negative	Negative	Closed	Salvador	No	NA	NA	NA	NA	NA	NA	NA	140b	salvador	NA	P1
0	Mazan	Male	15 to 40	Secondary or higher	indoors	Yes	No diagnosis	0	Negative	Negative	Closed	Salvador	Yes	One	Family matters	NA	NA	Days	NA	Iquitos city	2487b	salvador	Yes	P1
0	Mazan	Male	40 to 60	Secondary or higher	indoors	Yes	No diagnosis	0	Negative	Negative	Closed	Salvador	Yes	One	Family matters	NA	NA	Days	NA	Iquitos city	1036b	salvador	Yes	P1
0	Mazan	Male	15 to 40	None or primary	outdoors	No	No diagnosis	0	Negative	Negative	Closed	Salvador	No	NA	NA	NA	NA	NA	NA	NA	2185b	salvador	NA	P1
0	Mazan	Male	15 to 40	None or primary	outdoors	No	No diagnosis	0	Negative	Negative	Closed	Salvador	Yes	More than one	Economic reasons	NA	NA	Hours	6	Mazan town	711b	salvador	No	P1
0	Mazan	Female	15 to 40	None or primary	indoors	No	No diagnosis	0	Negative	Negative	Closed	Salvador	Yes	One	Economic reasons	NA	NA	Hours	6	Mazan town	1893b	salvador	No	P1
0	Mazan	Male	< 15	None or primary	indoors	No	No diagnosis	0	Negative	Negative	Closed	Salvador	No	NA	NA	NA	NA	NA	NA	NA	30bc	salvador	NA	P1
0	Mazan	Male	< 15	None or primary	indoors	No	No diagnosis	0	Negative	Negative	Closed	Salvador	No	NA	NA	NA	NA	NA	NA	NA	30b	salvador	NA	P1
0	Mazan	Female	< 15	None or primary	indoors	No	No diagnosis	0	Negative	Negative	Closed	Salvador	No	NA	NA	NA	NA	NA	NA	NA	1143b	salvador	NA	P1
0	Mazan	Female	< 15	None or primary	indoors	No	No diagnosis	0	Negative	Negative	Closed	Salvador	Yes	One	Health seeking	NA	NA	Hours	4	Mazan town	1551b	salvador	No	P1
0	Mazan	Male	15 to 40	None or primary	outdoors	No	No diagnosis	0	Negative	Negative	Closed	Salvador	Yes	One	Economic reasons	NA	NA	Hours	2	Mazan town	235b	salvador	No	P1
0	Mazan	Female	40 to 60	None or primary	indoors	No	No diagnosis	0	Negative	Negative	Closed	Salvador	No	NA	NA	NA	NA	NA	NA	NA	2398b	salvador	NA	P1
0	Mazan	Female	< 15	None or primary	indoors	No	No diagnosis	0	Negative	Negative	Closed	Salvador	No	NA	NA	NA	NA	NA	NA	NA	759b	salvador	NA	P1
0	Mazan	Female	15 to 40	None or primary	outdoors	Yes	No diagnosis	0	Negative	Negative	Closed	Salvador	Yes	One	Family matters	NA	NA	Hours	7	Mazan town	941b	salvador	No	P1
0	Mazan	Female	< 15	None or primary	indoors	No	No diagnosis	0	Negative	Negative	Closed	Salvador	No	NA	NA	NA	NA	NA	NA	NA	2314b	salvador	NA	P1
0	Mazan	Female	40 to 60	None or primary	outdoors	No	No diagnosis	0	Negative	Negative	Closed	Salvador	Yes	One	Economic reasons	NA	NA	Hours	2	Mazan town	1518b	salvador	No	P1
0	Mazan	Male	< 15	None or primary	indoors	No	No diagnosis	0	Negative	Negative	Closed	Salvador	Yes	More than one	Economic reasons	NA	NA	Hours	2	Mazan town	1836b	salvador	No	P1
0	Mazan	Male	< 15	None or primary	indoors	No	No diagnosis	0	Negative	Negative	Closed	Salvador	No	NA	NA	NA	NA	NA	NA	NA	1201b	salvador	NA	P1
0	Mazan	Male	15 to 40	Secondary or higher	outdoors	Yes	No diagnosis	0	Negative	Negative	Closed	Salvador	Yes	More than one	Economic reasons	NA	NA	Hours	2	Mazan town	2373b	salvador	No	P1
0	Mazan	Female	40 to 60	None or primary	indoors	Yes	No diagnosis	0	Negative	Negative	Closed	Salvador	Yes	More than one	Economic reasons	NA	NA	Hours	2	Mazan town	1541b	salvador	No	P1
0	Mazan	Male	15 to 40	None or primary	outdoors	Yes	No diagnosis	0	Negative	Negative	Closed	Salvador	Yes	More than one	Economic reasons	NA	NA	Hours	3	Mazan town	270b	salvador	No	P1
0	Mazan	Female	15 to 40	Secondary or higher	indoors	No	No diagnosis	0	Negative	Negative	Closed	Salvador	Yes	One	Family matters	NA	NA	Hours	3	Iquitos city	2257b	salvador	No	P1
0	Mazan	Male	< 15	None or primary	indoors	No	No diagnosis	0	Negative	Negative	Closed	Salvador	No	NA	NA	NA	NA	NA	NA	NA	1932b	salvador	NA	P1
0	Mazan	Female	< 15	None or primary	indoors	No	No diagnosis	0	Negative	Negative	Closed	Salvador	No	NA	NA	NA	NA	NA	NA	NA	2055b	salvador	NA	P1
0	Mazan	Female	< 15	None or primary	indoors	No	No diagnosis	0	Negative	Negative	Closed	Salvador	No	NA	NA	NA	NA	NA	NA	NA	1420b	salvador	NA	P1
0	Mazan	Male	< 15	None or primary	indoors	No	No diagnosis	0	Negative	Negative	Closed	Salvador	No	NA	NA	NA	NA	NA	NA	NA	985b	salvador	NA	P1
0	Mazan	Female	40 to 60	None or primary	indoors	No	No diagnosis	0	Negative	Negative	Closed	Salvador	No	NA	NA	NA	NA	NA	NA	NA	1316b	salvador	NA	P1
0	Mazan	Male	< 15	Secondary or higher	indoors	No	No diagnosis	0	Negative	Negative	Closed	Salvador	No	NA	NA	NA	NA	NA	NA	NA	792b	salvador	NA	P1
0	Mazan	Male	< 15	None or primary	indoors	No	No diagnosis	0	Negative	Negative	Closed	Salvador	No	NA	NA	NA	NA	NA	NA	NA	2145b	salvador	NA	P1
0	Mazan	Female	40 to 60	Secondary or higher	indoors	Yes	No diagnosis	0	Negative	Negative	Closed	Salvador	Yes	More than one	Family matters	NA	NA	Days	NA	Iquitos city	989b	salvador	Yes	P1
0	Mazan	Female	60 or older	Secondary or higher	indoors	Yes	No diagnosis	0	Negative	Negative	Closed	Salvador	Yes	More than one	Family matters	NA	NA	Days	NA	Iquitos city	287b	salvador	Yes	P1
0	Mazan	Male	60 or older	None or primary	outdoors	No	No diagnosis	0	Negative	Negative	Closed	Salvador	No	NA	NA	NA	NA	NA	NA	NA	546b	salvador	NA	P1
0	Mazan	Female	40 to 60	None or primary	outdoors	No	No diagnosis	0	Negative	Negative	Closed	Salvador	Yes	More than one	Economic reasons	NA	NA	Hours	2	Mazan town	1703b	salvador	No	P1
0	Mazan	Male	< 15	None or primary	indoors	No	No diagnosis	0	Negative	Negative	Closed	Salvador	Yes	One	Health seeking	NA	NA	Hours	10	Mazan town	513bc	salvador	No	P1
0	Mazan	Male	< 15	None or primary	indoors	No	No diagnosis	0	Negative	Negative	Closed	Salvador	Yes	One	Health seeking	NA	NA	Hours	3	Mazan town	513b	salvador	No	P1
0	Mazan	Male	15 to 40	None or primary	outdoors	Yes	No diagnosis	0	Negative	Negative	Closed	Salvador	Yes	One	Economic reasons	NA	NA	Hours	4	Mazan town	599b	salvador	No	P1
0	Mazan	Male	15 to 40	None or primary	outdoors	No	No diagnosis	0	Negative	Negative	Closed	Salvador	Yes	More than one	Health seeking	NA	NA	Hours	4	Mazan town	1131b	salvador	No	P1
0	Mazan	Female	15 to 40	None or primary	indoors	No	No diagnosis	0	Negative	Negative	Closed	Salvador	Yes	More than one	Health seeking	NA	NA	Hours	4	Mazan town	745b	salvador	No	P1
0	Mazan	Male	< 15	None or primary	indoors	No	No diagnosis	0	Negative	Negative	Closed	Salvador	Yes	More than one	Health seeking	NA	NA	Hours	4	Mazan town	391b	salvador	No	P1
0	Mazan	Female	15 to 40	None or primary	indoors	No	No diagnosis	0	Negative	Negative	Closed	Salvador	Yes	More than one	Economic reasons	NA	NA	Hours	2	Mazan town	1322b	salvador	No	P1
0	Mazan	Male	< 15	None or primary	indoors	No	No diagnosis	0	Negative	Negative	Closed	Salvador	No	NA	NA	NA	NA	NA	NA	NA	684b	salvador	NA	P1
0	Mazan	Female	< 15	None or primary	indoors	No	No diagnosis	0	Negative	Negative	Closed	Salvador	No	NA	NA	NA	NA	NA	NA	NA	1148b	salvador	NA	P1
0	Mazan	Female	< 15	None or primary	indoors	No	No diagnosis	0	Negative	Negative	Closed	Salvador	No	NA	NA	NA	NA	NA	NA	NA	1343b	salvador	NA	P1
0	Mazan	Female	< 15	None or primary	indoors	No	No diagnosis	0	Negative	Negative	Closed	Salvador	No	NA	NA	NA	NA	NA	NA	NA	444b	salvador	NA	P1
0	Mazan	Female	< 15	None or primary	indoors	No	No diagnosis	0	Negative	Negative	Closed	Salvador	No	NA	NA	NA	NA	NA	NA	NA	1327b	salvador	NA	P1
0	Mazan	Male	< 15	None or primary	indoors	No	No diagnosis	0	Negative	Negative	Closed	Salvador	No	NA	NA	NA	NA	NA	NA	NA	1237b	salvador	NA	P1
0	Mazan	Female	60 or older	None or primary	outdoors	No	No diagnosis	0	Negative	Negative	Closed	Salvador	No	NA	NA	NA	NA	NA	NA	NA	1636b	salvador	NA	P1
0	Mazan	Male	60 or older	None or primary	indoors	No	No diagnosis	0	Negative	Negative	Closed	Salvador	No	NA	NA	NA	NA	NA	NA	NA	150b	salvador	NA	P1
0	Mazan	Female	15 to 40	None or primary	outdoors	Yes	No diagnosis	0	Negative	Negative	Closed	Salvador	No	NA	NA	NA	NA	NA	NA	NA	224b	salvador	NA	P1
0	Mazan	Male	15 to 40	Secondary or higher	outdoors	Yes	No diagnosis	0	Negative	Negative	Closed	Salvador	Yes	One	Economic reasons	NA	NA	Hours	4	Mazan town	2371b	salvador	No	P1
0	Mazan	Female	15 to 40	Secondary or higher	indoors	No	No diagnosis	0	Negative	Negative	Closed	Salvador	Yes	One	Health seeking	NA	NA	Hours	4	Mazan town	467b	salvador	No	P1
0	Mazan	Female	< 15	None or primary	indoors	No	No diagnosis	0	Negative	Negative	Closed	Salvador	Yes	One	Health seeking	NA	NA	Hours	4	Mazan town	1335b	salvador	No	P1
0	Mazan	Male	15 to 40	None or primary	outdoors	No	No diagnosis	0	Negative	Negative	Closed	Salvador	Yes	One	Recreation	NA	paseo	Hours	8	Mazan town	218b	salvador	No	P1
0	Mazan	Female	< 15	None or primary	indoors	No	No diagnosis	0	Negative	Negative	Closed	Salvador	No	NA	NA	NA	NA	NA	NA	NA	2233b	salvador	NA	P1
0	Mazan	Male	40 to 60	None or primary	outdoors	Yes	No diagnosis	0	Negative	Negative	Closed	Salvador	Yes	One	Economic reasons	NA	NA	Hours	2	Mazan town	402b	salvador	No	P1
0	Mazan	Female	15 to 40	None or primary	indoors	No	No diagnosis	0	Negative	Negative	Closed	Salvador	No	NA	NA	NA	NA	NA	NA	NA	1629b	salvador	NA	P1
0	Mazan	Male	15 to 40	None or primary	indoors	Yes	No diagnosis	0	Negative	Negative	Closed	Salvador	Yes	More than one	Economic reasons	NA	NA	Hours	4	Mazan town	840b	salvador	No	P1
0	Mazan	Female	< 15	None or primary	indoors	No	No diagnosis	0	Negative	Negative	Closed	Salvador	No	NA	NA	NA	NA	NA	NA	NA	2493b	salvador	NA	P1
0	Mazan	Male	< 15	None or primary	indoors	No	No diagnosis	0	Negative	Negative	Closed	Salvador	No	NA	NA	NA	NA	NA	NA	NA	1444b	salvador	NA	P1
0	Mazan	Male	40 to 60	Secondary or higher	outdoors	Yes	No diagnosis	0	Negative	Negative	Closed	Salvador	Yes	One	Family matters	NA	NA	Hours	3	Iquitos city	1065b	salvador	No	P1
0	Mazan	Female	40 to 60	None or primary	outdoors	No	No diagnosis	0	Negative	Negative	Closed	Salvador	Yes	One	Family matters	NA	NA	Hours	8	Mazan town	1675b	salvador	No	P1
0	Mazan	Female	< 15	None or primary	indoors	No	No diagnosis	0	Negative	Negative	Closed	Salvador	No	NA	NA	NA	NA	NA	NA	NA	1033b	salvador	NA	P1
0	Mazan	Female	15 to 40	None or primary	outdoors	No	No diagnosis	0	Negative	Negative	Closed	Salvador	No	NA	NA	NA	NA	NA	NA	NA	1470b	salvador	NA	P1
0	Mazan	Male	< 15	None or primary	indoors	No	No diagnosis	0	Negative	Negative	Closed	Salvador	No	NA	NA	NA	NA	NA	NA	NA	1396b	salvador	NA	P1
0	Mazan	Female	< 15	None or primary	indoors	No	No diagnosis	0	Negative	Negative	Closed	Salvador	No	NA	NA	NA	NA	NA	NA	NA	1650b	salvador	NA	P1
0	Mazan	Male	40 to 60	Secondary or higher	outdoors	No	No diagnosis	0	Negative	Negative	Closed	Salvador	No	NA	NA	NA	NA	NA	NA	NA	562b	salvador	NA	P1
0	Mazan	Female	40 to 60	None or primary	outdoors	No	No diagnosis	0	Negative	Negative	Closed	Salvador	No	NA	NA	NA	NA	NA	NA	NA	606b	salvador	NA	P1
0	Mazan	Female	15 to 40	Secondary or higher	indoors	No	No diagnosis	0	Negative	Negative	Closed	Salvador	No	NA	NA	NA	NA	NA	NA	NA	157b	salvador	NA	P1
0	Mazan	Female	< 15	Secondary or higher	indoors	No	No diagnosis	0	Negative	Negative	Closed	Salvador	No	NA	NA	NA	NA	NA	NA	NA	2156b	salvador	NA	P1
0	Mazan	Male	< 15	Secondary or higher	indoors	No	No diagnosis	0	Negative	Negative	Closed	Salvador	No	NA	NA	NA	NA	NA	NA	NA	1234b	salvador	NA	P1
0	Mazan	Male	< 15	Secondary or higher	indoors	No	No diagnosis	0	Negative	Negative	Closed	Salvador	No	NA	NA	NA	NA	NA	NA	NA	1072b	salvador	NA	P1
0	Mazan	Male	15 to 40	None or primary	outdoors	No	No diagnosis	0	Negative	Negative	Closed	Salvador	No	NA	NA	NA	NA	NA	NA	NA	849b	salvador	NA	P1
0	Mazan	Female	15 to 40	None or primary	outdoors	Yes	No diagnosis	0	Negative	Negative	Closed	Salvador	No	NA	NA	NA	NA	NA	NA	NA	89b	salvador	NA	P1
0	Mazan	Male	< 15	None or primary	indoors	No	No diagnosis	0	Negative	Negative	Closed	Salvador	No	NA	NA	NA	NA	NA	NA	NA	1580b	salvador	NA	P1
0	Mazan	Male	< 15	None or primary	indoors	No	No diagnosis	0	Negative	Negative	Closed	Salvador	No	NA	NA	NA	NA	NA	NA	NA	2108b	salvador	NA	P1
0	Mazan	Male	< 15	None or primary	indoors	No	No diagnosis	0	Negative	Negative	Closed	Salvador	No	NA	NA	NA	NA	NA	NA	NA	1871b	salvador	NA	P1
0	Mazan	Female	< 15	None or primary	indoors	No	No diagnosis	0	Negative	Negative	Closed	Salvador	No	NA	NA	NA	NA	NA	NA	NA	461b	salvador	NA	P1
0	Mazan	Female	< 15	None or primary	indoors	No	No diagnosis	0	Negative	Negative	Closed	Salvador	No	NA	NA	NA	NA	NA	NA	NA	349b	salvador	NA	P1
0	Mazan	Male	40 to 60	None or primary	outdoors	No	No diagnosis	0	Negative	Negative	Closed	Salvador	No	NA	NA	NA	NA	NA	NA	NA	2171b	salvador	NA	P1
0	Mazan	Female	15 to 40	None or primary	outdoors	Yes	No diagnosis	0	Negative	Negative	Closed	Salvador	No	NA	NA	NA	NA	NA	NA	NA	1846b	salvador	NA	P1
0	Mazan	Male	< 15	None or primary	indoors	No	No diagnosis	0	Negative	Negative	Closed	Salvador	No	NA	NA	NA	NA	NA	NA	NA	316b	salvador	NA	P1
0	Mazan	Male	< 15	None or primary	indoors	No	No diagnosis	0	Negative	Negative	Closed	Salvador	No	NA	NA	NA	NA	NA	NA	NA	352b	salvador	NA	P1
0	Mazan	Male	40 to 60	Secondary or higher	outdoors	Yes	No diagnosis	0	Negative	Negative	Closed	Salvador	No	NA	NA	NA	NA	NA	NA	NA	1152b	salvador	NA	P1
0	Mazan	Male	40 to 60	None or primary	outdoors	No	No diagnosis	0	Negative	Negative	Closed	Salvador	No	NA	NA	NA	NA	NA	NA	NA	85b	salvador	NA	P1
0	Mazan	Female	40 to 60	None or primary	outdoors	Yes	No diagnosis	0	Negative	Negative	Closed	Salvador	No	NA	NA	NA	NA	NA	NA	NA	867b	salvador	NA	P1
0	Mazan	Female	< 15	None or primary	indoors	No	No diagnosis	0	Negative	Negative	Closed	Salvador	No	NA	NA	NA	NA	NA	NA	NA	136b	salvador	NA	P1
0	Mazan	Female	< 15	None or primary	indoors	No	No diagnosis	0	Negative	Negative	Closed	Salvador	No	NA	NA	NA	NA	NA	NA	NA	1264b	salvador	NA	P1
0	Mazan	Male	< 15	None or primary	indoors	No	No diagnosis	0	Negative	Negative	Closed	Salvador	No	NA	NA	NA	NA	NA	NA	NA	180b	salvador	NA	P1
0	Mazan	Female	< 15	None or primary	indoors	No	No diagnosis	0	Negative	Negative	Closed	Salvador	No	NA	NA	NA	NA	NA	NA	NA	346b	salvador	NA	P1
0	Mazan	Female	15 to 40	None or primary	outdoors	Yes	No diagnosis	0	Negative	Negative	Closed	Salvador	No	NA	NA	NA	NA	NA	NA	NA	474b	salvador	NA	P1
0	Mazan	Male	< 15	None or primary	indoors	No	No diagnosis	0	Negative	Negative	Closed	Salvador	No	NA	NA	NA	NA	NA	NA	NA	1232b	salvador	NA	P1
0	Mazan	Male	< 15	None or primary	indoors	No	No diagnosis	0	Negative	Negative	Closed	Salvador	No	NA	NA	NA	NA	NA	NA	NA	1207b	salvador	NA	P1
0	Mazan	Male	< 15	None or primary	indoors	No	No diagnosis	0	Negative	Negative	Closed	Salvador	No	NA	NA	NA	NA	NA	NA	NA	1300b	salvador	NA	P1
0	Mazan	Male	< 15	None or primary	indoors	No	No diagnosis	0	Negative	Negative	Closed	Salvador	No	NA	NA	NA	NA	NA	NA	NA	1943b	salvador	NA	P1
0	Mazan	Male	15 to 40	None or primary	indoors	No	No diagnosis	0	Negative	Negative	Closed	Salvador	No	NA	NA	NA	NA	NA	NA	NA	2075b	salvador	NA	P1
0	Mazan	Male	15 to 40	None or primary	indoors	No	No diagnosis	0	Negative	Negative	Closed	Salvador	No	NA	NA	NA	NA	NA	NA	NA	924b	salvador	NA	P1
0	Mazan	Female	< 15	None or primary	indoors	No	No diagnosis	0	Negative	Negative	Closed	Salvador	No	NA	NA	NA	NA	NA	NA	NA	2311b	salvador	NA	P1
0	Mazan	Male	40 to 60	None or primary	outdoors	No	No diagnosis	0	Negative	Negative	Closed	Salvador	Yes	More than one	Economic reasons	NA	NA	Hours	2	Mazan town	1596b	salvador	No	P1
0	Mazan	Female	40 to 60	None or primary	outdoors	No	No diagnosis	0	Negative	Negative	Closed	Salvador	Yes	More than one	Economic reasons	NA	NA	Hours	2	Mazan town	737b	salvador	No	P1
0	Mazan	Male	15 to 40	None or primary	indoors	No	No diagnosis	0	Negative	Negative	Closed	Salvador	No	NA	NA	NA	NA	NA	NA	NA	1958b	salvador	NA	P1
0	Mazan	Male	< 15	None or primary	indoors	No	No diagnosis	0	Negative	Negative	Closed	Salvador	No	NA	NA	NA	NA	NA	NA	NA	2134b	salvador	NA	P1
0	Mazan	Female	< 15	None or primary	indoors	No	No diagnosis	0	Negative	Negative	Closed	Salvador	No	NA	NA	NA	NA	NA	NA	NA	1387b	salvador	NA	P1
0	Mazan	Male	60 or older	None or primary	outdoors	No	No diagnosis	0	Negative	Negative	Closed	Salvador	Yes	One	Family matters	NA	NA	Hours	3	Mazan town	1590b	salvador	No	P1
0	Mazan	Male	40 to 60	None or primary	outdoors	No	No diagnosis	0	Negative	Negative	Closed	Salvador	No	NA	NA	NA	NA	NA	NA	NA	781b	salvador	NA	P1
0	Mazan	Female	15 to 40	None or primary	outdoors	No	No diagnosis	0	Negative	Negative	Closed	Salvador	No	NA	NA	NA	NA	NA	NA	NA	1667b	salvador	NA	P1
0	Mazan	Male	40 to 60	None or primary	outdoors	No	No diagnosis	0	Negative	Negative	Closed	Salvador	Yes	One	Health seeking	NA	NA	Hours	2	Mazan town	970b	salvador	No	P1
0	Mazan	Female	40 to 60	None or primary	outdoors	No	No diagnosis	0	Negative	Negative	Closed	Salvador	Yes	One	Health seeking	NA	NA	Hours	2	Mazan town	288b	salvador	No	P1
0	Mazan	Male	15 to 40	Secondary or higher	indoors	No	No diagnosis	0	Negative	Negative	Closed	Salvador	No	NA	NA	NA	NA	NA	NA	NA	4b	salvador	NA	P1
0	Mazan	Female	< 15	None or primary	indoors	No	No diagnosis	0	Negative	Negative	Closed	Salvador	Yes	More than one	Family matters	NA	NA	Hours	5	Mazan town	1687b	salvador	No	P1
0	Mazan	Male	< 15	None or primary	indoors	No	No diagnosis	0	Negative	Negative	Closed	Salvador	Yes	More than one	Family matters	NA	NA	Hours	1	Mazan town	952b	salvador	No	P1
0	Mazan	Male	40 to 60	None or primary	outdoors	No	No diagnosis	0	Negative	Negative	Closed	Salvador	Yes	More than one	Personal reasons	NA	renovacion de dni	Hours	5	Iquitos city	956b	salvador	No	P1
0	Mazan	Female	40 to 60	None or primary	outdoors	No	No diagnosis	0	Negative	Negative	Closed	Salvador	No	NA	NA	NA	NA	NA	NA	NA	1372b	salvador	NA	P1
0	Mazan	Male	< 15	None or primary	outdoors	No	No diagnosis	0	Negative	Negative	Closed	Salvador	No	NA	NA	NA	NA	NA	NA	NA	2266b	salvador	NA	P1
0	Mazan	Female	< 15	None or primary	indoors	No	No diagnosis	0	Negative	Negative	Closed	Salvador	No	NA	NA	NA	NA	NA	NA	NA	943b	salvador	NA	P1
0	Mazan	Male	< 15	None or primary	indoors	No	No diagnosis	0	Negative	Negative	Closed	Salvador	No	NA	NA	NA	NA	NA	NA	NA	542b	salvador	NA	P1
0	Mazan	Female	< 15	None or primary	indoors	No	No diagnosis	0	Negative	Negative	Closed	Salvador	No	NA	NA	NA	NA	NA	NA	NA	2247b	salvador	NA	P1
0	Mazan	Male	15 to 40	None or primary	outdoors	No	No diagnosis	0	Negative	Negative	Opened	Salvador	No	NA	NA	NA	NA	NA	NA	NA	1993b	salvador	NA	P1
0	Mazan	Female	15 to 40	None or primary	outdoors	No	No diagnosis	0	Negative	Negative	Opened	Salvador	Yes	One	Health seeking	NA	NA	Hours	5	Mazan town	2342b	salvador	No	P1
0	Mazan	Male	< 15	None or primary	indoors	No	No diagnosis	0	Negative	Negative	Closed	Salvador	No	NA	NA	NA	NA	NA	NA	NA	998b	salvador	NA	P1
0	Mazan	Male	< 15	None or primary	indoors	No	No diagnosis	0	Negative	Negative	Closed	Salvador	No	NA	NA	NA	NA	NA	NA	NA	2308b	salvador	NA	P1
0	Mazan	Female	< 15	None or primary	indoors	No	No diagnosis	0	Negative	Negative	Opened	Salvador	No	NA	NA	NA	NA	NA	NA	NA	1461b	salvador	NA	P1
0	Mazan	Female	< 15	None or primary	indoors	No	No diagnosis	0	Negative	Negative	Opened	Salvador	No	NA	NA	NA	NA	NA	NA	NA	1965b	salvador	NA	P1
0	Mazan	Male	< 15	None or primary	indoors	No	No diagnosis	0	Negative	Negative	Opened	Salvador	No	NA	NA	NA	NA	NA	NA	NA	1991b	salvador	NA	P1
0	Mazan	Male	< 15	None or primary	indoors	No	No diagnosis	0	Negative	Negative	Opened	Salvador	No	NA	NA	NA	NA	NA	NA	NA	2174b	salvador	NA	P1
0	Mazan	Female	< 15	None or primary	indoors	No	No diagnosis	0	Negative	Negative	Opened	Salvador	No	NA	NA	NA	NA	NA	NA	NA	2283b	salvador	NA	P1
0	Mazan	Male	< 15	None or primary	indoors	No	No diagnosis	0	Negative	Negative	Opened	Salvador	No	NA	NA	NA	NA	NA	NA	NA	852b	salvador	NA	P1
0	Mazan	Female	< 15	None or primary	indoors	No	No diagnosis	0	Negative	Negative	Opened	Salvador	No	NA	NA	NA	NA	NA	NA	NA	699b	salvador	NA	P1
0	Mazan	Male	60 or older	None or primary	outdoors	No	No diagnosis	0	Negative	Negative	Closed	Salvador	No	NA	NA	NA	NA	NA	NA	NA	1593b	salvador	NA	P1
0	Mazan	Female	40 to 60	None or primary	outdoors	No	No diagnosis	0	Negative	Negative	Closed	Salvador	No	NA	NA	NA	NA	NA	NA	NA	1776b	salvador	NA	P1
0	Mazan	Female	40 to 60	None or primary	outdoors	No	No diagnosis	0	Negative	Negative	Closed	Salvador	No	NA	NA	NA	NA	NA	NA	NA	2358b	salvador	NA	P1
0	Mazan	Female	< 15	None or primary	indoors	No	No diagnosis	0	Negative	Negative	Closed	Salvador	No	NA	NA	NA	NA	NA	NA	NA	740b	salvador	NA	P1
0	Mazan	Female	< 15	None or primary	indoors	No	No diagnosis	0	Negative	Negative	Closed	Salvador	No	NA	NA	NA	NA	NA	NA	NA	1947b	salvador	NA	P1
0	Mazan	Female	< 15	None or primary	indoors	No	No diagnosis	0	Negative	Negative	Closed	Salvador	No	NA	NA	NA	NA	NA	NA	NA	1399b	salvador	NA	P1
0	Mazan	Female	< 15	None or primary	indoors	No	No diagnosis	0	Negative	Negative	Closed	Salvador	No	NA	NA	NA	NA	NA	NA	NA	813b	salvador	NA	P1
0	Mazan	Female	< 15	None or primary	indoors	No	No diagnosis	0	Negative	Negative	Closed	Salvador	No	NA	NA	NA	NA	NA	NA	NA	1213b	salvador	NA	P1
0	Mazan	Female	< 15	None or primary	indoors	No	No diagnosis	0	Negative	Negative	Closed	Salvador	No	NA	NA	NA	NA	NA	NA	NA	1489b	salvador	NA	P1
0	Mazan	Male	40 to 60	None or primary	outdoors	No	No diagnosis	0	Negative	Negative	Closed	Salvador	No	NA	NA	NA	NA	NA	NA	NA	1613b	salvador	NA	P1
0	Mazan	Male	60 or older	None or primary	outdoors	No	No diagnosis	0	Negative	Negative	Closed	Salvador	No	NA	NA	NA	NA	NA	NA	NA	1297b	salvador	NA	P1
0	Mazan	Male	40 to 60	None or primary	outdoors	Yes	No diagnosis	0	Negative	Negative	Closed	Salvador	Yes	More than one	Health seeking	NA	NA	Hours	5	Mazan town	1197b	salvador	No	P1
0	Mazan	Female	15 to 40	None or primary	indoors	No	No diagnosis	0	Negative	Negative	Closed	Salvador	Yes	More than one	Health seeking	NA	NA	Hours	5	Mazan town	1415b	salvador	No	P1
0	Mazan	Male	< 15	Secondary or higher	indoors	No	No diagnosis	0	Negative	Negative	Closed	Salvador	No	NA	NA	NA	NA	NA	NA	NA	785b	salvador	NA	P1
0	Mazan	Female	< 15	None or primary	indoors	No	No diagnosis	0	Negative	Negative	Closed	Salvador	No	NA	NA	NA	NA	NA	NA	NA	1820b	salvador	NA	P1
0	Mazan	Male	< 15	None or primary	indoors	No	No diagnosis	0	Negative	Negative	Closed	Salvador	No	NA	NA	NA	NA	NA	NA	NA	1615b	salvador	NA	P1
0	Mazan	Female	< 15	None or primary	indoors	No	No diagnosis	0	Negative	Negative	Closed	Salvador	Yes	One	Health seeking	NA	NA	Hours	5	Mazan town	723b	salvador	No	P1
0	Mazan	Female	< 15	None or primary	indoors	No	No diagnosis	0	Negative	Negative	Closed	Salvador	Yes	One	Health seeking	NA	NA	Hours	5	Mazan town	70b	salvador	No	P1
0	Mazan	Male	15 to 40	Secondary or higher	indoors	No	No diagnosis	0	Negative	Negative	Closed	Salvador	Yes	One	Economic reasons	NA	NA	Hours	2	Mazan town	2210b	salvador	No	P1
0	Mazan	Male	60 or older	None or primary	outdoors	Yes	No diagnosis	0	Negative	Negative	Closed	Salvador	Yes	More than one	Economic reasons	NA	NA	Hours	1	Mazan town	1411b	salvador	No	P1
0	Mazan	Male	15 to 40	Secondary or higher	indoors	No	No diagnosis	0	Negative	Negative	Closed	Salvador	No	NA	NA	NA	NA	NA	NA	NA	255b	salvador	NA	P1
0	Mazan	Male	40 to 60	Secondary or higher	outdoors	No	No diagnosis	0	Negative	Negative	Closed	Salvador	No	NA	NA	NA	NA	NA	NA	NA	968b	salvador	NA	P1
0	Mazan	Female	15 to 40	None or primary	outdoors	Yes	No diagnosis	0	Negative	Negative	Closed	Salvador	Yes	One	Health seeking	NA	NA	Hours	3	Mazan town	1252b	salvador	No	P1
0	Mazan	Male	< 15	Secondary or higher	indoors	No	No diagnosis	0	Negative	Negative	Closed	Salvador	No	NA	NA	NA	NA	NA	NA	NA	1113b	salvador	NA	P1
0	Mazan	Female	< 15	None or primary	indoors	No	No diagnosis	0	Negative	Negative	Closed	Salvador	No	NA	NA	NA	NA	NA	NA	NA	1393b	salvador	NA	P1
0	Mazan	Male	< 15	None or primary	indoors	No	No diagnosis	0	Negative	Negative	Closed	Salvador	Yes	One	Health seeking	NA	NA	Hours	3	Mazan town	1355b	salvador	No	P1
0	Mazan	Female	15 to 40	None or primary	outdoors	No	No diagnosis	0	Negative	Negative	Closed	Salvador	No	NA	NA	NA	NA	NA	NA	NA	1681b	salvador	NA	P1
0	Mazan	Male	< 15	None or primary	indoors	No	No diagnosis	0	Negative	Negative	Closed	Salvador	No	NA	NA	NA	NA	NA	NA	NA	250b	salvador	NA	P1
0	Mazan	Female	60 or older	None or primary	indoors	No	No diagnosis	0	Negative	Negative	Closed	Salvador	No	NA	NA	NA	NA	NA	NA	NA	6b	salvador	NA	P1
0	Mazan	Male	60 or older	None or primary	outdoors	Yes	No diagnosis	0	Negative	Negative	Closed	Salvador	Yes	One	Economic reasons	NA	NA	Hours	2	Mazan town	166b	salvador	No	P1
0	Mazan	Female	60 or older	None or primary	outdoors	No	No diagnosis	0	Negative	Negative	Closed	Salvador	Yes	One	Economic reasons	NA	NA	Hours	2	Mazan town	2348b	salvador	No	P1
0	Mazan	Male	40 to 60	None or primary	outdoors	No	No diagnosis	0	Negative	Negative	Closed	Salvador	Yes	One	Economic reasons	5	NA	Hours	3	Mazan town	2060b	salvador	No	P1
0	Mazan	Female	15 to 40	None or primary	outdoors	No	Positive diagnosis	0	Negative	Negative	Closed	Salvador	Yes	One	Economic reasons	5	NA	Hours	3	Mazan town	1961b	salvador	No	P1
0	Mazan	Female	15 to 40	None or primary	indoors	No	Positive diagnosis	0	Negative	Negative	Closed	Salvador	No	NA	NA	NA	NA	NA	NA	NA	1582b	salvador	NA	P1
0	Mazan	Female	< 15	None or primary	indoors	No	No diagnosis	0	Negative	Negative	Closed	Salvador	No	NA	NA	NA	NA	NA	NA	NA	84b	salvador	NA	P1
0	Mazan	Male	40 to 60	None or primary	outdoors	No	No diagnosis	0	Negative	Negative	Closed	Salvador	No	NA	NA	NA	NA	NA	NA	NA	58b	salvador	NA	P1
0	Mazan	Male	15 to 40	None or primary	outdoors	Yes	No diagnosis	0	Negative	Negative	Closed	Salvador	No	NA	NA	NA	NA	NA	NA	NA	2091b	salvador	NA	P1
0	Mazan	Female	15 to 40	Secondary or higher	indoors	No	No diagnosis	0	Negative	Negative	Closed	Salvador	No	NA	NA	NA	NA	NA	NA	NA	1950b	salvador	NA	P1
0	Mazan	Male	< 15	None or primary	indoors	No	No diagnosis	0	Negative	Negative	Closed	Salvador	No	NA	NA	NA	NA	NA	NA	NA	2277b	salvador	NA	P1
0	Mazan	Female	< 15	None or primary	indoors	No	No diagnosis	0	Negative	Negative	Closed	Salvador	No	NA	NA	NA	NA	NA	NA	NA	413b	salvador	NA	P1
0	Mazan	Male	15 to 40	None or primary	outdoors	Yes	No diagnosis	0	Negative	Negative	Closed	Salvador	No	NA	NA	NA	NA	NA	NA	NA	2387b	salvador	NA	P1
0	Mazan	Male	15 to 40	None or primary	outdoors	Yes	No diagnosis	0	Negative	Negative	Closed	Salvador	No	NA	NA	NA	NA	NA	NA	NA	2484b	salvador	NA	P1
0	Mazan	Female	15 to 40	None or primary	indoors	No	No diagnosis	0	Negative	Negative	Closed	Salvador	No	NA	NA	NA	NA	NA	NA	NA	2293b	salvador	NA	P1
0	Mazan	Female	< 15	Secondary or higher	indoors	No	No diagnosis	0	Negative	Negative	Closed	Salvador	No	NA	NA	NA	NA	NA	NA	NA	221b	salvador	NA	P1
0	Mazan	Female	< 15	None or primary	indoors	No	No diagnosis	0	Negative	Negative	Closed	Salvador	No	NA	NA	NA	NA	NA	NA	NA	919b	salvador	NA	P1
0	Mazan	Female	< 15	None or primary	indoors	No	No diagnosis	0	Negative	Negative	Closed	Salvador	No	NA	NA	NA	NA	NA	NA	NA	2263b	salvador	NA	P1
0	Mazan	Male	< 15	None or primary	indoors	No	No diagnosis	0	Negative	Negative	Closed	Salvador	No	NA	NA	NA	NA	NA	NA	NA	2529b	salvador	NA	P1
0	Mazan	Male	15 to 40	Secondary or higher	outdoors	No	No diagnosis	0	Negative	Negative	Closed	Salvador	No	NA	NA	NA	NA	NA	NA	NA	73b	salvador	NA	P1
0	Mazan	Female	15 to 40	None or primary	outdoors	No	No diagnosis	0	Negative	Negative	Closed	Salvador	No	NA	NA	NA	NA	NA	NA	NA	1544b	salvador	NA	P1
0	Mazan	Male	< 15	Secondary or higher	indoors	No	No diagnosis	0	Negative	Negative	Closed	Salvador	No	NA	NA	NA	NA	NA	NA	NA	2455b	salvador	NA	P1
0	Mazan	Male	< 15	None or primary	indoors	No	No diagnosis	0	Negative	Negative	Closed	Salvador	No	NA	NA	NA	NA	NA	NA	NA	2455bc	salvador	NA	P1
0	Mazan	Male	< 15	None or primary	indoors	No	No diagnosis	0	Negative	Negative	Closed	Salvador	No	NA	NA	NA	NA	NA	NA	NA	2455b	salvador	NA	P1
0	Mazan	Female	< 15	None or primary	indoors	No	No diagnosis	0	Negative	Negative	Closed	Salvador	No	NA	NA	NA	NA	NA	NA	NA	442b	salvador	NA	P1
0	Mazan	Male	15 to 40	None or primary	outdoors	Yes	No diagnosis	0	Negative	Negative	Closed	Salvador	No	NA	NA	NA	NA	NA	NA	NA	1834b	salvador	NA	P1
0	Mazan	Female	15 to 40	None or primary	outdoors	No	No diagnosis	0	Negative	Negative	Closed	Salvador	No	NA	NA	NA	NA	NA	NA	NA	1561b	salvador	NA	P1
0	Mazan	Male	< 15	None or primary	indoors	No	No diagnosis	0	Negative	Negative	Closed	Salvador	No	NA	NA	NA	NA	NA	NA	NA	1888b	salvador	NA	P1
0	Mazan	Male	< 15	None or primary	indoors	No	No diagnosis	0	Negative	Negative	Closed	Salvador	No	NA	NA	NA	NA	NA	NA	NA	827b	salvador	NA	P1
0	Mazan	Male	< 15	None or primary	indoors	No	No diagnosis	0	Negative	Negative	Closed	Salvador	No	NA	NA	NA	NA	NA	NA	NA	2142b	salvador	NA	P1
0	Mazan	Female	< 15	None or primary	indoors	No	No diagnosis	0	Negative	Negative	Closed	Salvador	No	NA	NA	NA	NA	NA	NA	NA	871b	salvador	NA	P1
0	Mazan	Female	< 15	None or primary	indoors	No	No diagnosis	0	Negative	Negative	Closed	Salvador	Yes	One	Economic reasons	NA	NA	Hours	3	Mazan town	2427b	salvador	No	P1
0	Mazan	Female	< 15	None or primary	indoors	No	No diagnosis	0	Negative	Negative	Closed	Salvador	Yes	More than one	Economic reasons	NA	NA	Hours	4	Mazan town	2007b	salvador	No	P1
0	Mazan	Male	< 15	None or primary	indoors	No	No diagnosis	0	Negative	Negative	Closed	Salvador	Yes	One	Economic reasons	NA	NA	Hours	4	Mazan town	1728b	salvador	No	P1
0	Mazan	Male	< 15	None or primary	indoors	No	No diagnosis	0	Negative	Negative	Closed	Salvador	No	NA	NA	NA	NA	NA	NA	NA	2049b	salvador	NA	P1
0	Mazan	Male	40 to 60	None or primary	outdoors	No	No diagnosis	0	Negative	Negative	Closed	Salvador	Yes	One	Economic reasons	NA	NA	Hours	3	Mazan town	579b	salvador	No	P1
0	Mazan	Female	40 to 60	None or primary	outdoors	No	No diagnosis	0	Negative	Negative	Closed	Salvador	Yes	One	Economic reasons	NA	NA	Hours	3	Mazan town	211b	salvador	No	P1
0	Mazan	Female	60 or older	None or primary	indoors	No	No diagnosis	0	Negative	Negative	Closed	Salvador	No	NA	NA	NA	NA	NA	NA	NA	2002b	salvador	NA	P1
0	Mazan	Female	15 to 40	None or primary	outdoors	No	No diagnosis	0	Negative	Negative	Closed	Salvador	No	NA	NA	NA	NA	NA	NA	NA	602b	salvador	NA	P1
0	Mazan	Male	60 or older	None or primary	outdoors	Yes	No diagnosis	0	Negative	Negative	Closed	Salvador	Yes	More than one	Economic reasons	NA	NA	Hours	3	Mazan town	86b	salvador	No	P1
0	Mazan	Female	40 to 60	None or primary	outdoors	No	No diagnosis	0	Negative	Negative	Closed	Salvador	Yes	More than one	Economic reasons	NA	NA	Hours	3	Mazan town	668b	salvador	No	P1
0	Mazan	Male	40 to 60	None or primary	outdoors	No	No diagnosis	0	Negative	Negative	Closed	Salvador	Yes	One	Economic reasons	NA	NA	Hours	3	Mazan town	19b	salvador	No	P1
0	Mazan	Female	40 to 60	Secondary or higher	outdoors	No	No diagnosis	0	Negative	Negative	Closed	Salvador	Yes	One	Economic reasons	NA	NA	Hours	3	Mazan town	657b	salvador	No	P1
0	Mazan	Male	40 to 60	None or primary	outdoors	No	No diagnosis	0	Negative	Negative	Closed	Salvador	Yes	One	Economic reasons	NA	NA	Hours	3	Mazan town	1302b	salvador	No	P1
0	Mazan	Female	40 to 60	None or primary	outdoors	No	No diagnosis	0	Negative	Negative	Closed	Salvador	Yes	One	Economic reasons	NA	NA	Hours	3	Mazan town	240b	salvador	No	P1
0	Mazan	Male	< 15	None or primary	indoors	No	No diagnosis	0	Negative	Negative	Closed	Salvador	No	NA	NA	NA	NA	NA	NA	NA	534b	salvador	NA	P1
0	Mazan	Male	< 15	None or primary	indoors	No	No diagnosis	0	Negative	Negative	Closed	Salvador	No	NA	NA	NA	NA	NA	NA	NA	1040b	salvador	NA	P1
0	Mazan	Male	15 to 40	None or primary	outdoors	Yes	No diagnosis	0	Negative	Negative	Closed	Salvador	Yes	More than one	Economic reasons	NA	NA	Hours	2	Mazan town	548b	salvador	No	P1
0	Mazan	Female	15 to 40	None or primary	outdoors	No	No diagnosis	0	Negative	Negative	Closed	Salvador	Yes	More than one	Economic reasons	NA	NA	Minutes	NA	Mazan town	1738b	salvador	No	P1
0	Mazan	Male	< 15	None or primary	indoors	No	No diagnosis	0	Negative	Negative	Closed	Salvador	No	NA	NA	NA	NA	NA	NA	NA	778b	salvador	NA	P1
0	Mazan	Male	< 15	None or primary	indoors	No	No diagnosis	0	Negative	Negative	Closed	Salvador	No	NA	NA	NA	NA	NA	NA	NA	2447b	salvador	NA	P1
0	Mazan	Female	< 15	None or primary	indoors	No	No diagnosis	0	Negative	Negative	Closed	Salvador	Yes	One	Economic reasons	NA	NA	Hours	2	Mazan town	493b	salvador	No	P1
0	Mazan	Female	< 15	None or primary	indoors	No	No diagnosis	0	Negative	Negative	Closed	Salvador	Yes	One	Economic reasons	NA	NA	Hours	2	Mazan town	1418b	salvador	No	P1
0	Mazan	Male	15 to 40	None or primary	outdoors	No	No diagnosis	0	Negative	Negative	Closed	Salvador	Yes	More than one	Family matters	NA	NA	Hours	3	Mazan town	1053b	salvador	No	P1
0	Mazan	Female	15 to 40	None or primary	indoors	No	No diagnosis	0	Negative	Negative	Closed	Salvador	Yes	One	Health seeking	NA	NA	Hours	4	Mazan town	1669b	salvador	No	P1
0	Mazan	Male	< 15	None or primary	indoors	No	No diagnosis	0	Negative	Negative	Closed	Salvador	Yes	One	Health seeking	NA	NA	Hours	4	Mazan town	1125b	salvador	No	P1
0	Mazan	Female	< 15	None or primary	indoors	No	No diagnosis	0	Negative	Negative	Closed	Salvador	Yes	One	Health seeking	NA	NA	Hours	3	Mazan town	187b	salvador	No	P1
0	Mazan	Female	60 or older	None or primary	indoors	No	No diagnosis	0	Negative	Negative	Closed	Salvador	No	NA	NA	NA	NA	NA	NA	NA	620b	salvador	NA	P1
0	Mazan	Male	40 to 60	Secondary or higher	outdoors	No	No diagnosis	0	Negative	Negative	Closed	Salvador	Yes	One	Health seeking	NA	NA	Hours	4	Mazan town	1569b	salvador	No	P1
0	Mazan	Female	15 to 40	None or primary	outdoors	No	No diagnosis	0	Negative	Negative	Closed	Salvador	Yes	One	Health seeking	NA	NA	Hours	4	Mazan town	1532b	salvador	No	P1
0	Mazan	Female	< 15	Secondary or higher	indoors	No	No diagnosis	0	Negative	Negative	Closed	Salvador	Yes	One	Health seeking	NA	NA	Hours	4	Mazan town	2354b	salvador	No	P1
0	Mazan	Male	< 15	None or primary	indoors	No	No diagnosis	0	Negative	Negative	Closed	Salvador	No	NA	NA	NA	NA	NA	NA	NA	568b	salvador	NA	P1
0	Mazan	Female	40 to 60	None or primary	outdoors	No	No diagnosis	0	Negative	Negative	Closed	Salvador	No	NA	NA	NA	NA	NA	NA	NA	1429b	salvador	NA	P1
0	Mazan	Female	15 to 40	None or primary	outdoors	No	No diagnosis	0	Negative	Negative	Closed	Salvador	Yes	One	Economic reasons	NA	NA	Hours	5	Mazan town	1678b	salvador	No	P1
0	Mazan	Male	< 15	None or primary	indoors	No	No diagnosis	0	Negative	Negative	Closed	Salvador	No	NA	NA	NA	NA	NA	NA	NA	1182b	salvador	NA	P1
0	Mazan	Male	< 15	None or primary	indoors	No	No diagnosis	0	Negative	Negative	Closed	Salvador	No	NA	NA	NA	NA	NA	NA	NA	453b	salvador	NA	P1
0	Mazan	Female	< 15	None or primary	indoors	No	No diagnosis	0	Negative	Negative	Closed	Salvador	No	NA	NA	NA	NA	NA	NA	NA	2229b	salvador	NA	P1
0	Mazan	Female	< 15	None or primary	indoors	No	No diagnosis	0	Negative	Negative	Closed	Salvador	No	NA	NA	NA	NA	NA	NA	NA	1210b	salvador	NA	P1
0	Mazan	Female	< 15	None or primary	indoors	No	No diagnosis	0	Negative	Negative	Closed	Salvador	No	NA	NA	NA	NA	NA	NA	NA	1255b	salvador	NA	P1
0	Mazan	Male	40 to 60	None or primary	outdoors	No	No diagnosis	0	Negative	Negative	Closed	Salvador	No	NA	NA	NA	NA	NA	NA	NA	855b	salvador	NA	P1
0	Mazan	Female	40 to 60	None or primary	outdoors	No	No diagnosis	0	Negative	Negative	Closed	Salvador	No	NA	NA	NA	NA	NA	NA	NA	1464b	salvador	NA	P1
0	Mazan	Female	< 15	Secondary or higher	indoors	No	No diagnosis	0	Negative	Negative	Closed	Salvador	No	NA	NA	NA	NA	NA	NA	NA	355b	salvador	NA	P1
0	Mazan	Male	< 15	None or primary	indoors	No	No diagnosis	0	Negative	Negative	Closed	Salvador	No	NA	NA	NA	NA	NA	NA	NA	1146b	salvador	NA	P1
0	Mazan	Male	15 to 40	None or primary	outdoors	Yes	No diagnosis	0	Negative	Negative	Closed	Salvador	No	NA	NA	NA	NA	NA	NA	NA	2168b	salvador	NA	P1
0	Mazan	Female	15 to 40	None or primary	outdoors	No	No diagnosis	0	Negative	Negative	Closed	Salvador	No	NA	NA	NA	NA	NA	NA	NA	1503b	salvador	NA	P1
0	Mazan	Female	< 15	None or primary	indoors	No	No diagnosis	0	Negative	Negative	Closed	Salvador	No	NA	NA	NA	NA	NA	NA	NA	1937b	salvador	NA	P1
0	Mazan	Male	< 15	None or primary	indoors	No	No diagnosis	0	Negative	Negative	Closed	Salvador	No	NA	NA	NA	NA	NA	NA	NA	2251b	salvador	NA	P1
0	Mazan	Female	< 15	None or primary	indoors	No	No diagnosis	0	Negative	Negative	Closed	Salvador	No	NA	NA	NA	NA	NA	NA	NA	487b	salvador	NA	P1
0	Mazan	Male	< 15	None or primary	indoors	No	No diagnosis	0	Negative	Negative	Closed	Salvador	No	NA	NA	NA	NA	NA	NA	NA	2503b	salvador	NA	P1
0	Mazan	Male	15 to 40	None or primary	outdoors	No	No diagnosis	0	Negative	Negative	Closed	Salvador	No	NA	NA	NA	NA	NA	NA	NA	371b	salvador	NA	P1
0	Mazan	Female	15 to 40	Secondary or higher	outdoors	No	No diagnosis	0	Negative	Negative	Closed	Salvador	No	NA	NA	NA	NA	NA	NA	NA	727b	salvador	NA	P1
0	Mazan	Female	< 15	None or primary	indoors	No	No diagnosis	0	Negative	Negative	Closed	Salvador	No	NA	NA	NA	NA	NA	NA	NA	394b	salvador	NA	P1
0	Mazan	Female	< 15	None or primary	indoors	No	No diagnosis	0	Negative	Negative	Closed	Salvador	No	NA	NA	NA	NA	NA	NA	NA	2496b	salvador	NA	P1
0	Mazan	Female	< 15	None or primary	indoors	No	No diagnosis	0	Negative	Negative	Closed	Salvador	No	NA	NA	NA	NA	NA	NA	NA	1377b	salvador	NA	P1
0	Mazan	Female	< 15	None or primary	indoors	No	No diagnosis	0	Negative	Negative	Closed	Salvador	No	NA	NA	NA	NA	NA	NA	NA	1060b	salvador	NA	P1
0	Mazan	Female	40 to 60	None or primary	outdoors	No	No diagnosis	0	Negative	Negative	Closed	Salvador	No	NA	NA	NA	NA	NA	NA	NA	2472b	salvador	NA	P1
0	Mazan	Male	40 to 60	None or primary	outdoors	No	No diagnosis	0	Negative	Negative	Closed	Salvador	No	NA	NA	NA	NA	NA	NA	NA	676b	salvador	NA	P1
0	Mazan	Male	15 to 40	None or primary	outdoors	Yes	No diagnosis	0	Negative	Negative	Closed	Salvador	No	NA	NA	NA	NA	NA	NA	NA	755b	salvador	NA	P1
0	Mazan	Female	15 to 40	None or primary	outdoors	No	No diagnosis	0	Negative	Negative	Closed	Salvador	No	NA	NA	NA	NA	NA	NA	NA	1720b	salvador	NA	P1
0	Mazan	Female	< 15	None or primary	indoors	No	No diagnosis	0	Negative	Negative	Closed	Salvador	No	NA	NA	NA	NA	NA	NA	NA	1717b	salvador	NA	P1
0	Mazan	Female	< 15	None or primary	indoors	No	No diagnosis	0	Negative	Negative	Closed	Salvador	No	NA	NA	NA	NA	NA	NA	NA	1626b	salvador	NA	P1
0	Mazan	Male	< 15	None or primary	indoors	No	No diagnosis	0	Negative	Negative	Closed	Salvador	No	NA	NA	NA	NA	NA	NA	NA	1204b	salvador	NA	P1
0	Mazan	Male	60 or older	None or primary	outdoors	Yes	No diagnosis	0	Negative	Negative	Closed	Salvador	Yes	More than one	Economic reasons	NA	NA	Hours	2	Mazan town	456b	salvador	No	P1
0	Mazan	Female	40 to 60	None or primary	outdoors	No	No diagnosis	0	Negative	Negative	Closed	Salvador	Yes	More than one	Economic reasons	NA	NA	Hours	2	Mazan town	538b	salvador	No	P1
0	Mazan	Male	40 to 60	Secondary or higher	outdoors	No	No diagnosis	0	Negative	Negative	Closed	Salvador	Yes	More than one	Economic reasons	NA	NA	Hours	3	Mazan town	2037b	salvador	No	P1
0	Mazan	Female	40 to 60	Secondary or higher	outdoors	No	No diagnosis	0	Negative	Negative	Closed	Salvador	No	NA	NA	NA	NA	NA	NA	NA	626b	salvador	NA	P1
0	Mazan	Male	< 15	Secondary or higher	indoors	No	No diagnosis	0	Negative	Negative	Closed	Salvador	No	NA	NA	NA	NA	NA	NA	NA	1365b	salvador	NA	P1
0	Mazan	Male	< 15	None or primary	indoors	No	No diagnosis	0	Negative	Negative	Closed	Salvador	No	NA	NA	NA	NA	NA	NA	NA	1074b	salvador	NA	P1
0	Mazan	Male	60 or older	None or primary	outdoors	No	No diagnosis	0	Negative	Negative	Closed	Salvador	No	NA	NA	NA	NA	NA	NA	NA	277b	salvador	NA	P1
0	Mazan	Female	60 or older	None or primary	indoors	No	No diagnosis	0	Negative	Negative	Closed	Salvador	No	NA	NA	NA	NA	NA	NA	NA	1694b	salvador	NA	P1
0	Mazan	Female	60 or older	None or primary	outdoors	No	No diagnosis	0	Negative	Negative	Closed	Salvador	No	NA	NA	NA	NA	NA	NA	NA	313b	salvador	NA	P1
0	Mazan	Male	40 to 60	None or primary	outdoors	No	No diagnosis	0	Negative	Negative	Closed	Salvador	Yes	One	Economic reasons	NA	NA	Hours	3	Mazan town	1246b	salvador	No	P1
0	Mazan	Female	15 to 40	None or primary	outdoors	No	No diagnosis	0	Negative	Negative	Closed	Salvador	No	NA	NA	NA	NA	NA	NA	NA	2515b	salvador	NA	P1
0	Mazan	Female	15 to 40	None or primary	indoors	No	No diagnosis	0	Negative	Negative	Closed	Salvador	No	NA	NA	NA	NA	NA	NA	NA	1791b	salvador	NA	P1
0	Mazan	Male	< 15	None or primary	indoors	No	No diagnosis	0	Negative	Negative	Closed	Salvador	No	NA	NA	NA	NA	NA	NA	NA	1243b	salvador	NA	P1
0	Mazan	Female	< 15	None or primary	indoors	No	No diagnosis	0	Negative	Negative	Closed	Salvador	No	NA	NA	NA	NA	NA	NA	NA	641b	salvador	NA	P1
0	Mazan	Male	< 15	None or primary	indoors	No	No diagnosis	0	Negative	Negative	Closed	Salvador	No	NA	NA	NA	NA	NA	NA	NA	1017b	salvador	NA	P1
0	Mazan	Male	60 or older	None or primary	outdoors	Yes	No diagnosis	0	Negative	Negative	Closed	Lago Yuracyacu	No	NA	NA	NA	NA	NA	NA	NA	2094b	lago yuracyacu	NA	P1
0	Mazan	Female	60 or older	None or primary	outdoors	Yes	No diagnosis	0	Negative	Negative	Closed	Lago Yuracyacu	No	NA	NA	NA	NA	NA	NA	NA	2509b	lago yuracyacu	NA	P1
0	Mazan	Male	60 or older	None or primary	outdoors	Yes	No diagnosis	0	Negative	Negative	Closed	Lago Yuracyacu	No	NA	NA	NA	NA	NA	NA	NA	1290b	lago yuracyacu	NA	P1
0	Mazan	Male	< 15	None or primary	indoors	No	No diagnosis	0	Negative	Negative	Closed	Lago Yuracyacu	No	NA	NA	NA	NA	NA	NA	NA	1945b	lago yuracyacu	NA	P1
0	Mazan	Female	< 15	None or primary	indoors	No	No diagnosis	0	Negative	Negative	Closed	Lago Yuracyacu	No	NA	NA	NA	NA	NA	NA	NA	380b	lago yuracyacu	NA	P1
0	Mazan	Female	< 15	None or primary	indoors	No	No diagnosis	0	Negative	Negative	Closed	Lago Yuracyacu	No	NA	NA	NA	NA	NA	NA	NA	498b	lago yuracyacu	NA	P1
0	Mazan	Male	15 to 40	None or primary	indoors	No	No diagnosis	0	Negative	Negative	Closed	Lago Yuracyacu	No	NA	NA	NA	NA	NA	NA	NA	1216b	lago yuracyacu	NA	P1
0	Mazan	Male	15 to 40	None or primary	outdoors	Yes	No diagnosis	0	Negative	Negative	Closed	Lago Yuracyacu	No	NA	NA	NA	NA	NA	NA	NA	2068b	lago yuracyacu	NA	P1
0	Mazan	Female	15 to 40	Secondary or higher	outdoors	Yes	No diagnosis	0	Negative	Negative	Closed	Lago Yuracyacu	No	NA	NA	NA	NA	NA	NA	NA	1632b	lago yuracyacu	NA	P1
0	Mazan	Female	< 15	None or primary	indoors	No	No diagnosis	0	Negative	Negative	Closed	Lago Yuracyacu	No	NA	NA	NA	NA	NA	NA	NA	2336b	lago yuracyacu	NA	P1
0	Mazan	Female	< 15	None or primary	indoors	No	No diagnosis	0	Negative	Negative	Closed	Lago Yuracyacu	No	NA	NA	NA	NA	NA	NA	NA	447b	lago yuracyacu	NA	P1
0	Mazan	Male	< 15	None or primary	indoors	No	No diagnosis	0	Negative	Negative	Closed	Lago Yuracyacu	No	NA	NA	NA	NA	NA	NA	NA	1247b	lago yuracyacu	NA	P1
0	Mazan	Male	< 15	None or primary	indoors	No	No diagnosis	0	Negative	Negative	Closed	Lago Yuracyacu	No	NA	NA	NA	NA	NA	NA	NA	116b	lago yuracyacu	NA	P1
0	Mazan	Male	15 to 40	None or primary	outdoors	Yes	No diagnosis	0	Negative	Negative	Closed	Lago Yuracyacu	No	NA	NA	NA	NA	NA	NA	NA	2017b	lago yuracyacu	NA	P1
0	Mazan	Female	15 to 40	None or primary	outdoors	No	No diagnosis	0	Negative	Negative	Closed	Lago Yuracyacu	No	NA	NA	NA	NA	NA	NA	NA	2302b	lago yuracyacu	NA	P1
0	Mazan	Male	15 to 40	None or primary	outdoors	Yes	No diagnosis	0	Negative	Negative	Closed	Lago Yuracyacu	No	NA	NA	NA	NA	NA	NA	NA	2213b	lago yuracyacu	NA	P1
0	Mazan	Female	15 to 40	None or primary	indoors	No	No diagnosis	0	Negative	Negative	Closed	Lago Yuracyacu	No	NA	NA	NA	NA	NA	NA	NA	67b	lago yuracyacu	NA	P1
0	Mazan	Male	60 or older	None or primary	outdoors	No	No diagnosis	0	Negative	Negative	Closed	Lago Yuracyacu	No	NA	NA	NA	NA	NA	NA	NA	2432b	lago yuracyacu	NA	P1
0	Mazan	Female	< 15	None or primary	indoors	No	No diagnosis	0	Negative	Negative	Closed	Lago Yuracyacu	No	NA	NA	NA	NA	NA	NA	NA	291b	lago yuracyacu	NA	P1
0	Mazan	Male	< 15	None or primary	indoors	No	No diagnosis	0	Negative	Negative	Closed	Lago Yuracyacu	No	NA	NA	NA	NA	NA	NA	NA	1161b	lago yuracyacu	NA	P1
0	Mazan	Male	< 15	None or primary	indoors	No	No diagnosis	0	Negative	Negative	Closed	Lago Yuracyacu	No	NA	NA	NA	NA	NA	NA	NA	2167b	lago yuracyacu	NA	P1
0	Mazan	Female	< 15	None or primary	indoors	No	No diagnosis	0	Negative	Negative	Closed	Lago Yuracyacu	No	NA	NA	NA	NA	NA	NA	NA	1826b	lago yuracyacu	NA	P1
0	Mazan	Female	< 15	None or primary	indoors	No	No diagnosis	0	Negative	Negative	Closed	Lago Yuracyacu	No	NA	NA	NA	NA	NA	NA	NA	119b	lago yuracyacu	NA	P1
0	Mazan	Female	< 15	None or primary	indoors	No	No diagnosis	0	Negative	Negative	Closed	Lago Yuracyacu	No	NA	NA	NA	NA	NA	NA	NA	1077b	lago yuracyacu	NA	P1
0	Mazan	Male	< 15	None or primary	indoors	No	No diagnosis	0	Negative	Negative	Closed	Lago Yuracyacu	No	NA	NA	NA	NA	NA	NA	NA	977b	lago yuracyacu	NA	P1
0	Mazan	Male	15 to 40	Secondary or higher	outdoors	No	No diagnosis	0	Negative	Negative	Closed	Lago Yuracyacu	No	NA	NA	NA	NA	NA	NA	NA	2181b	lago yuracyacu	NA	P1
0	Mazan	Female	15 to 40	None or primary	outdoors	No	No diagnosis	0	Negative	Negative	Closed	Lago Yuracyacu	No	NA	NA	NA	NA	NA	NA	NA	1467b	lago yuracyacu	NA	P1
0	Mazan	Male	< 15	None or primary	indoors	No	No diagnosis	0	Negative	Negative	Closed	Lago Yuracyacu	No	NA	NA	NA	NA	NA	NA	NA	2178b	lago yuracyacu	NA	P1
0	Mazan	Female	< 15	None or primary	indoors	No	No diagnosis	0	Negative	Negative	Closed	Lago Yuracyacu	No	NA	NA	NA	NA	NA	NA	NA	1080b	lago yuracyacu	NA	P1
0	Mazan	Female	< 15	None or primary	indoors	No	No diagnosis	0	Negative	Negative	Closed	Lago Yuracyacu	No	NA	NA	NA	NA	NA	NA	NA	159b	lago yuracyacu	NA	P1
0	Mazan	Male	< 15	None or primary	indoors	No	No diagnosis	0	Negative	Negative	Closed	Lago Yuracyacu	No	NA	NA	NA	NA	NA	NA	NA	2237b	lago yuracyacu	NA	P1
0	Mazan	Male	40 to 60	Secondary or higher	outdoors	No	No diagnosis	0	Negative	Negative	Closed	Lago Yuracyacu	No	NA	NA	NA	NA	NA	NA	NA	1218b	lago yuracyacu	NA	P1
0	Mazan	Female	< 15	None or primary	indoors	No	No diagnosis	0	Negative	Negative	Closed	Lago Yuracyacu	No	NA	NA	NA	NA	NA	NA	NA	2518b	lago yuracyacu	NA	P1
0	Mazan	Male	< 15	None or primary	indoors	No	No diagnosis	0	Negative	Negative	Closed	Lago Yuracyacu	No	NA	NA	NA	NA	NA	NA	NA	61b	lago yuracyacu	NA	P1
0	Mazan	Male	40 to 60	None or primary	outdoors	Yes	No diagnosis	0	Negative	Negative	Closed	Lago Yuracyacu	No	NA	NA	NA	NA	NA	NA	NA	2022b	lago yuracyacu	NA	P1
0	Mazan	Female	40 to 60	None or primary	outdoors	No	No diagnosis	0	Negative	Negative	Closed	Lago Yuracyacu	No	NA	NA	NA	NA	NA	NA	NA	2320b	lago yuracyacu	NA	P1
0	Mazan	Female	40 to 60	None or primary	outdoors	Yes	No diagnosis	0	Negative	Negative	Closed	Lago Yuracyacu	Yes	One	Economic reasons	NA	NA	Days	NA	Iquitos city	1785b	lago yuracyacu	Yes	P1
0	Mazan	Male	< 15	None or primary	indoors	No	No diagnosis	0	Negative	Negative	Closed	Lago Yuracyacu	No	NA	NA	NA	NA	NA	NA	NA	1151b	lago yuracyacu	NA	P1
0	Mazan	Male	< 15	None or primary	indoors	No	No diagnosis	0	Negative	Negative	Closed	Lago Yuracyacu	No	NA	NA	NA	NA	NA	NA	NA	1922b	lago yuracyacu	NA	P1
0	Mazan	Male	< 15	None or primary	indoors	No	No diagnosis	0	Negative	Negative	Closed	Lago Yuracyacu	No	NA	NA	NA	NA	NA	NA	NA	1905b	lago yuracyacu	NA	P1
0	Mazan	Female	40 to 60	None or primary	outdoors	No	No diagnosis	0	Negative	Negative	Closed	Lago Yuracyacu	No	NA	NA	NA	NA	NA	NA	NA	1974b	lago yuracyacu	NA	P1
0	Mazan	Male	< 15	None or primary	indoors	No	No diagnosis	0	Negative	Negative	Closed	Lago Yuracyacu	No	NA	NA	NA	NA	NA	NA	NA	2317b	lago yuracyacu	NA	P1
0	Mazan	Male	< 15	None or primary	indoors	No	No diagnosis	0	Negative	Negative	Closed	Lago Yuracyacu	No	NA	NA	NA	NA	NA	NA	NA	927b	lago yuracyacu	NA	P1
0	Mazan	Male	40 to 60	None or primary	outdoors	No	No diagnosis	0	Negative	Negative	Closed	Lago Yuracyacu	No	NA	NA	NA	NA	NA	NA	NA	1918b	lago yuracyacu	NA	P1
1	Mazan	Male	15 to 40	Secondary or higher	outdoors	Yes	Positive diagnosis	1	P. falciparum	P. falciparum	Closed	Lago Yuracyacu	No	NA	NA	NA	NA	NA	NA	NA	175b	lago yuracyacu	NA	P1
0	Mazan	Female	15 to 40	None or primary	indoors	No	No diagnosis	0	Negative	Negative	Closed	Lago Yuracyacu	No	NA	NA	NA	NA	NA	NA	NA	2113b	lago yuracyacu	NA	P1
0	Mazan	Male	< 15	None or primary	indoors	No	No diagnosis	0	Negative	Negative	Closed	Lago Yuracyacu	No	NA	NA	NA	NA	NA	NA	NA	2289b	lago yuracyacu	NA	P1
0	Mazan	Female	15 to 40	Secondary or higher	indoors	Yes	No diagnosis	0	Negative	Negative	Closed	Lago Yuracyacu	Yes	More than one	Family matters	NA	NA	Days	NA	Iquitos city	774b	lago yuracyacu	Yes	P1
0	Mazan	Male	15 to 40	Secondary or higher	outdoors	Yes	No diagnosis	0	Negative	Negative	Closed	Lago Yuracyacu	No	NA	NA	NA	NA	NA	NA	NA	1690b	lago yuracyacu	NA	P1
0	Mazan	Female	15 to 40	None or primary	indoors	Yes	No diagnosis	0	Negative	Negative	Closed	Lago Yuracyacu	No	NA	NA	NA	NA	NA	NA	NA	2537b	lago yuracyacu	NA	P1
0	Mazan	Female	< 15	None or primary	indoors	No	No diagnosis	0	Negative	Negative	Closed	Lago Yuracyacu	No	NA	NA	NA	NA	NA	NA	NA	2333b	lago yuracyacu	NA	P1
0	Mazan	Male	< 15	None or primary	indoors	No	No diagnosis	0	Negative	Negative	Closed	Lago Yuracyacu	No	NA	NA	NA	NA	NA	NA	NA	1044b	lago yuracyacu	NA	P1
0	Mazan	Male	15 to 40	Secondary or higher	outdoors	No	No diagnosis	0	Negative	Negative	Closed	Lago Yuracyacu	No	NA	NA	NA	NA	NA	NA	NA	2017b	lago yuracyacu	NA	P1
0	Mazan	Female	15 to 40	Secondary or higher	indoors	No	No diagnosis	0	Negative	Negative	Closed	Lago Yuracyacu	No	NA	NA	NA	NA	NA	NA	NA	338b	lago yuracyacu	NA	P1
0	Mazan	Male	< 15	None or primary	indoors	No	No diagnosis	0	Negative	Negative	Closed	Lago Yuracyacu	No	NA	NA	NA	NA	NA	NA	NA	383b	lago yuracyacu	NA	P1
0	Mazan	Female	< 15	None or primary	indoors	No	No diagnosis	0	Negative	Negative	Closed	Lago Yuracyacu	No	NA	NA	NA	NA	NA	NA	NA	1313b	lago yuracyacu	NA	P1
0	Mazan	Female	15 to 40	Secondary or higher	indoors	Yes	No diagnosis	0	Negative	Negative	Closed	Lago Yuracyacu	Yes	One	Family matters	NA	NA	Hours	4	Mazan town	2345b	lago yuracyacu	No	P1
0	Mazan	Male	< 15	Secondary or higher	indoors	No	No diagnosis	0	Negative	Negative	Closed	Lago Yuracyacu	Yes	One	Personal reasons	NA	NA	Days	NA	Others	1008b	lago yuracyacu	Yes	P1
0	Mazan	Male	< 15	None or primary	indoors	No	No diagnosis	0	Negative	Negative	Closed	Lago Yuracyacu	No	NA	NA	NA	NA	NA	NA	NA	536b	lago yuracyacu	NA	P1
0	Mazan	Male	< 15	None or primary	indoors	No	No diagnosis	0	Negative	Negative	Closed	Lago Yuracyacu	No	NA	NA	NA	NA	NA	NA	NA	690b	lago yuracyacu	NA	P1
0	Mazan	Female	< 15	None or primary	indoors	No	No diagnosis	0	Negative	Negative	Closed	Lago Yuracyacu	No	NA	NA	NA	NA	NA	NA	NA	1283b	lago yuracyacu	NA	P1
0	Mazan	Female	40 to 60	None or primary	outdoors	Yes	No diagnosis	0	Negative	Negative	Closed	Lago Yuracyacu	No	NA	NA	NA	NA	NA	NA	NA	1558b	lago yuracyacu	NA	P1
0	Mazan	Female	< 15	None or primary	indoors	No	No diagnosis	0	Negative	Negative	Closed	Lago Yuracyacu	No	NA	NA	NA	NA	NA	NA	NA	201b	lago yuracyacu	NA	P1
0	Mazan	Male	40 to 60	Secondary or higher	indoors	Yes	No diagnosis	0	Negative	Negative	Closed	Lago Yuracyacu	No	NA	NA	NA	NA	NA	NA	NA	913b	lago yuracyacu	NA	P1
0	Mazan	Female	15 to 40	None or primary	indoors	Yes	No diagnosis	0	Negative	Negative	Closed	Lago Yuracyacu	Yes	More than one	Health seeking	NA	NA	Hours	4	Mazan town	1745b	lago yuracyacu	No	P1
0	Mazan	Male	15 to 40	Secondary or higher	indoors	Yes	No diagnosis	0	Negative	Negative	Closed	Lago Yuracyacu	Yes	More than one	Health seeking	NA	NA	Hours	4	Mazan town	909b	lago yuracyacu	No	P1
0	Mazan	Male	< 15	None or primary	indoors	No	No diagnosis	0	Negative	Negative	Closed	Lago Yuracyacu	No	NA	NA	NA	NA	NA	NA	NA	1128b	lago yuracyacu	NA	P1
0	Mazan	Female	< 15	None or primary	indoors	No	No diagnosis	0	Negative	Negative	Closed	Lago Yuracyacu	No	NA	NA	NA	NA	NA	NA	NA	2328b	lago yuracyacu	NA	P1
0	Mazan	Male	< 15	None or primary	indoors	No	No diagnosis	0	Negative	Negative	Closed	Lago Yuracyacu	Yes	One	Health seeking	NA	NA	Hours	4	Mazan town	419b	lago yuracyacu	No	P1
0	Mazan	Male	40 to 60	Secondary or higher	outdoors	Yes	No diagnosis	0	Negative	Negative	Closed	Lago Yuracyacu	Yes	One	Health seeking	NA	NA	Hours	4	Mazan town	2254b	lago yuracyacu	No	P1
0	Mazan	Female	15 to 40	None or primary	indoors	No	No diagnosis	0	Negative	Negative	Closed	Lago Yuracyacu	Yes	One	Health seeking	NA	NA	Hours	4	Mazan town	1840b	lago yuracyacu	No	P1
0	Mazan	Female	< 15	None or primary	indoors	No	No diagnosis	0	Negative	Negative	Closed	Lago Yuracyacu	No	NA	NA	NA	NA	NA	NA	NA	775b	lago yuracyacu	NA	P1
0	Mazan	Female	< 15	None or primary	indoors	No	No diagnosis	0	Negative	Negative	Closed	Lago Yuracyacu	No	NA	NA	NA	NA	NA	NA	NA	1734b	lago yuracyacu	NA	P1
0	Mazan	Male	60 or older	None or primary	outdoors	No	No diagnosis	0	Negative	Negative	Closed	Lago Yuracyacu	No	NA	NA	NA	NA	NA	NA	NA	1575b	lago yuracyacu	NA	P1
0	Mazan	Female	60 or older	None or primary	outdoors	No	No diagnosis	0	Negative	Negative	Closed	Lago Yuracyacu	No	NA	NA	NA	NA	NA	NA	NA	589b	lago yuracyacu	NA	P1
0	Mazan	Female	15 to 40	None or primary	outdoors	Yes	No diagnosis	0	Negative	Negative	Closed	Lago Yuracyacu	Yes	More than one	Economic reasons	NA	NA	Hours	6	Mazan town	935b	lago yuracyacu	No	P1
0	Mazan	Male	< 15	None or primary	indoors	No	No diagnosis	0	Negative	Negative	Closed	Lago Yuracyacu	No	NA	NA	NA	NA	NA	NA	NA	1577b	lago yuracyacu	NA	P1
0	Mazan	Female	15 to 40	None or primary	indoors	No	No diagnosis	0	Negative	Negative	Closed	Lago Yuracyacu	Yes	More than one	Economic reasons	NA	NA	Hours	4	Mazan town	1341b	lago yuracyacu	No	P1
0	Mazan	Female	< 15	None or primary	indoors	No	No diagnosis	0	Negative	Negative	Closed	Lago Yuracyacu	Yes	One	Family matters	NA	NA	Hours	2	Mazan town	994b	lago yuracyacu	No	P1
0	Mazan	Female	< 15	None or primary	indoors	No	No diagnosis	0	Negative	Negative	Closed	Lago Yuracyacu	Yes	One	Family matters	NA	NA	Hours	2	Mazan town	2363b	lago yuracyacu	No	P1
0	Mazan	Female	< 15	None or primary	indoors	No	No diagnosis	0	Negative	Negative	Closed	Lago Yuracyacu	Yes	More than one	Economic reasons	NA	NA	Hours	4	Mazan town	1865b	lago yuracyacu	No	P1
0	Mazan	Male	60 or older	None or primary	indoors	No	No diagnosis	0	Negative	Negative	Closed	Lago Yuracyacu	No	NA	NA	NA	NA	NA	NA	NA	2066b	lago yuracyacu	NA	P1
0	Mazan	Male	15 to 40	None or primary	outdoors	Yes	No diagnosis	0	Negative	Negative	Closed	Lago Yuracyacu	Yes	One	Economic reasons	NA	NA	Hours	3	Mazan town	1236b	lago yuracyacu	No	P1
0	Mazan	Male	15 to 40	None or primary	outdoors	Yes	No diagnosis	0	Negative	Negative	Closed	Lago Yuracyacu	Yes	More than one	Personal reasons	NA	tramites de documentos	Hours	2	Mazan town	2478b	lago yuracyacu	No	P1
0	Mazan	Female	15 to 40	None or primary	indoors	No	No diagnosis	0	Negative	Negative	Closed	Lago Yuracyacu	Yes	More than one	Personal reasons	NA	tramites de documentos	Hours	2	Mazan town	1906b	lago yuracyacu	No	P1
0	Mazan	Male	40 to 60	None or primary	outdoors	Yes	No diagnosis	0	Negative	Negative	Closed	Lago Yuracyacu	Yes	More than one	Others	NA	gestiones de la comunidad	Hours	5	Mazan town	689b	lago yuracyacu	No	P1
0	Mazan	Female	40 to 60	None or primary	outdoors	No	No diagnosis	0	Negative	Negative	Closed	Lago Yuracyacu	No	NA	NA	NA	NA	NA	NA	NA	482b	lago yuracyacu	NA	P1
0	Mazan	Female	< 15	None or primary	indoors	No	No diagnosis	0	Negative	Negative	Closed	Lago Yuracyacu	Yes	One	Health seeking	NA	NA	Hours	6	Mazan town	375b	lago yuracyacu	No	P1
0	Mazan	Male	< 15	None or primary	indoors	No	No diagnosis	0	Negative	Negative	Closed	Lago Yuracyacu	No	NA	NA	NA	NA	NA	NA	NA	1310b	lago yuracyacu	NA	P1
0	Mazan	Female	15 to 40	None or primary	outdoors	No	No diagnosis	0	Negative	Negative	Closed	Lago Yuracyacu	Yes	One	Health seeking	NA	NA	Hours	6	Mazan town	485b	lago yuracyacu	No	P1
0	Mazan	Male	< 15	None or primary	indoors	No	No diagnosis	0	Negative	Negative	Closed	Lago Yuracyacu	No	NA	NA	NA	NA	NA	NA	NA	981b	lago yuracyacu	NA	P1
0	Mazan	Male	40 to 60	None or primary	outdoors	Yes	No diagnosis	0	Negative	Negative	Closed	Lago Yuracyacu	Yes	More than one	Economic reasons	NA	NA	Hours	5	Mazan town	2045b	lago yuracyacu	No	P1
0	Mazan	Male	60 or older	None or primary	outdoors	Yes	No diagnosis	0	Negative	Negative	Closed	Lago Yuracyacu	Yes	More than one	Health seeking	NA	NA	Hours	5	Mazan town	1180b	lago yuracyacu	No	P1
0	Mazan	Female	15 to 40	None or primary	outdoors	No	No diagnosis	0	Negative	Negative	Closed	Lago Yuracyacu	Yes	More than one	Economic reasons	NA	NA	Hours	7	Mazan town	1279b	lago yuracyacu	No	P1
0	Mazan	Male	15 to 40	None or primary	outdoors	Yes	No diagnosis	0	Negative	Negative	Closed	Lago Yuracyacu	Yes	More than one	Economic reasons	NA	NA	Hours	7	Mazan town	2306b	lago yuracyacu	No	P1
1	Mazan	Female	60 or older	None or primary	outdoors	No	No diagnosis	0	Negative	P. vivax	Closed	Lago Yuracyacu	Yes	One	Health seeking	NA	NA	Hours	6	Mazan town	17b	lago yuracyacu	No	P1
0	Mazan	Male	60 or older	None or primary	outdoors	No	No diagnosis	0	Negative	Negative	Closed	Lago Yuracyacu	No	NA	NA	NA	NA	NA	NA	NA	915b	lago yuracyacu	NA	P1
0	Mazan	Male	15 to 40	Secondary or higher	outdoors	Yes	No diagnosis	0	Negative	Negative	Closed	Lago Yuracyacu	No	NA	NA	NA	NA	NA	NA	NA	422b	lago yuracyacu	NA	P1
0	Mazan	Male	60 or older	Secondary or higher	outdoors	Yes	No diagnosis	0	Negative	Negative	Closed	Lago Yuracyacu	No	NA	NA	NA	NA	NA	NA	NA	2118b	lago yuracyacu	NA	P1
0	Mazan	Female	60 or older	None or primary	outdoors	No	No diagnosis	0	Negative	Negative	Closed	Lago Yuracyacu	Yes	More than one	Economic reasons	NA	NA	Hours	3	Mazan town	2193b	lago yuracyacu	No	P1
0	Mazan	Male	< 15	Secondary or higher	indoors	No	No diagnosis	0	Negative	Negative	Closed	Lago Yuracyacu	Yes	More than one	Personal reasons	NA	NA	Days	NA	Others	2096b	lago yuracyacu	Yes	P1
0	Mazan	Male	< 15	None or primary	indoors	No	No diagnosis	0	Negative	Negative	Closed	Lago Yuracyacu	No	NA	NA	NA	NA	NA	NA	NA	2365b	lago yuracyacu	NA	P1
0	Mazan	Female	< 15	None or primary	indoors	No	No diagnosis	0	Negative	Negative	Closed	Lago Yuracyacu	No	NA	NA	NA	NA	NA	NA	NA	1054b	lago yuracyacu	NA	P1
0	Mazan	Female	< 15	None or primary	indoors	No	No diagnosis	0	Negative	Negative	Closed	Lago Yuracyacu	No	NA	NA	NA	NA	NA	NA	NA	1843b	lago yuracyacu	NA	P1
0	Mazan	Female	< 15	None or primary	indoors	No	No diagnosis	0	Negative	Negative	Closed	Lago Yuracyacu	Yes	One	Personal reasons	NA	tramites de documentos	Hours	5	Mazan town	672b	lago yuracyacu	No	P1
0	Mazan	Male	40 to 60	None or primary	outdoors	Yes	No diagnosis	0	Negative	Negative	Closed	Lago Yuracyacu	Yes	More than one	Family matters	NA	NA	Hours	1	Mazan town	1169b	lago yuracyacu	No	P1
0	Mazan	Female	60 or older	None or primary	indoors	No	No diagnosis	0	Negative	Negative	Closed	Lago Yuracyacu	No	NA	NA	NA	NA	NA	NA	NA	1697b	lago yuracyacu	NA	P1
0	Mazan	Female	< 15	None or primary	indoors	No	No diagnosis	0	Negative	Negative	Closed	Lago Yuracyacu	No	NA	NA	NA	NA	NA	NA	NA	434b	lago yuracyacu	NA	P1
0	Mazan	Male	15 to 40	None or primary	outdoors	Yes	No diagnosis	0	Negative	Negative	Closed	Lago Yuracyacu	Yes	More than one	Economic reasons	NA	NA	Hours	7	Mazan town	2476b	lago yuracyacu	No	P1
0	Mazan	Female	< 15	None or primary	indoors	No	No diagnosis	0	Negative	Negative	Closed	Lago Yuracyacu	Yes	One	Family matters	NA	visita familiar	Days	NA	Others	1136b	lago yuracyacu	Yes	P1
0	Mazan	Male	< 15	None or primary	indoors	No	No diagnosis	0	Negative	Negative	Closed	Lago Yuracyacu	No	NA	NA	NA	NA	NA	NA	NA	285b	lago yuracyacu	NA	P1
0	Mazan	Female	< 15	None or primary	indoors	No	No diagnosis	0	Negative	Negative	Closed	Lago Yuracyacu	No	NA	NA	NA	NA	NA	NA	NA	1098b	lago yuracyacu	NA	P1
0	Mazan	Female	40 to 60	Secondary or higher	indoors	No	No diagnosis	0	Negative	Negative	Closed	Puerto Alegre	Yes	One	Economic reasons	88	NA	Days	NA	Others	421a	puerto alegre	Yes	P1
0	Mazan	Male	40 to 60	None or primary	outdoors	Yes	No diagnosis	0	Negative	Negative	Closed	Puerto Alegre	Yes	More than one	Family matters	NA	NA	Minutes	NA	Mazan town	153a	puerto alegre	No	P1
0	Mazan	Female	40 to 60	None or primary	outdoors	No	No diagnosis	0	Negative	Negative	Closed	Puerto Alegre	No	NA	NA	NA	NA	NA	NA	NA	873a	puerto alegre	NA	P1
0	Mazan	Male	15 to 40	Secondary or higher	indoors	No	No diagnosis	0	Negative	Negative	Closed	Puerto Alegre	Yes	More than one	Personal reasons	NA	NA	Hours	6	Mazan town	1068a	puerto alegre	No	P1
0	Mazan	Male	< 15	None or primary	indoors	No	No diagnosis	0	Negative	Negative	Closed	Puerto Alegre	No	NA	NA	NA	NA	NA	NA	NA	554a	puerto alegre	NA	P1
0	Mazan	Female	< 15	None or primary	indoors	No	No diagnosis	0	Negative	Negative	Closed	Puerto Alegre	No	NA	NA	NA	NA	NA	NA	NA	141a	puerto alegre	NA	P1
0	Mazan	Male	40 to 60	None or primary	outdoors	Yes	No diagnosis	0	Negative	Negative	Closed	Puerto Alegre	No	NA	NA	NA	NA	NA	NA	NA	697a	puerto alegre	NA	P1
0	Mazan	Female	40 to 60	None or primary	indoors	No	No diagnosis	0	Negative	Negative	Closed	Puerto Alegre	No	NA	NA	NA	NA	NA	NA	NA	778a	puerto alegre	NA	P1
0	Mazan	Male	15 to 40	Secondary or higher	indoors	No	No diagnosis	0	Negative	Negative	Closed	Puerto Alegre	No	NA	NA	NA	NA	NA	NA	NA	961a	puerto alegre	NA	P1
0	Mazan	Male	< 15	None or primary	indoors	No	No diagnosis	0	Negative	Negative	Closed	Puerto Alegre	No	NA	NA	NA	NA	NA	NA	NA	524a	puerto alegre	NA	P1
0	Mazan	Male	40 to 60	None or primary	outdoors	No	No diagnosis	0	Negative	Negative	Closed	Puerto Alegre	No	NA	NA	NA	NA	NA	NA	NA	316a	puerto alegre	NA	P1
0	Mazan	Female	40 to 60	None or primary	outdoors	No	No diagnosis	0	Negative	Negative	Closed	Puerto Alegre	No	NA	NA	NA	NA	NA	NA	NA	54a	puerto alegre	NA	P1
0	Mazan	Female	15 to 40	None or primary	indoors	No	No diagnosis	0	Negative	Negative	Closed	Puerto Alegre	No	NA	NA	NA	NA	NA	NA	NA	609a	puerto alegre	NA	P1
0	Mazan	Female	< 15	None or primary	indoors	No	No diagnosis	0	Negative	Negative	Closed	Puerto Alegre	No	NA	NA	NA	NA	NA	NA	NA	762a	puerto alegre	NA	P1
0	Mazan	Male	60 or older	None or primary	outdoors	No	No diagnosis	0	Negative	Negative	Closed	Puerto Alegre	No	NA	NA	NA	NA	NA	NA	NA	929a	puerto alegre	NA	P1
0	Mazan	Female	40 to 60	None or primary	outdoors	No	No diagnosis	0	Negative	Negative	Closed	Puerto Alegre	No	NA	NA	NA	NA	NA	NA	NA	343a	puerto alegre	NA	P1
0	Mazan	Female	40 to 60	None or primary	indoors	No	No diagnosis	0	Negative	Negative	Closed	Puerto Alegre	No	NA	NA	NA	NA	NA	NA	NA	843a	puerto alegre	NA	P1
0	Mazan	Male	< 15	None or primary	indoors	No	No diagnosis	0	Negative	Negative	Closed	Puerto Alegre	No	NA	NA	NA	NA	NA	NA	NA	240a	puerto alegre	NA	P1
0	Mazan	Male	< 15	None or primary	indoors	No	No diagnosis	0	Negative	Negative	Closed	Puerto Alegre	No	NA	NA	NA	NA	NA	NA	NA	415a	puerto alegre	NA	P1
0	Mazan	Female	15 to 40	Secondary or higher	outdoors	Yes	No diagnosis	0	Negative	Negative	Closed	Puerto Alegre	No	NA	NA	NA	NA	NA	NA	NA	246a	puerto alegre	NA	P1
0	Mazan	Female	< 15	None or primary	indoors	No	No diagnosis	0	Negative	Negative	Closed	Puerto Alegre	No	NA	NA	NA	NA	NA	NA	NA	624a	puerto alegre	NA	P1
0	Mazan	Male	< 15	None or primary	indoors	No	No diagnosis	0	Negative	Negative	Closed	Puerto Alegre	No	NA	NA	NA	NA	NA	NA	NA	633a	puerto alegre	NA	P1
0	Mazan	Male	< 15	None or primary	indoors	No	No diagnosis	0	Negative	Negative	Closed	Puerto Alegre	No	NA	NA	NA	NA	NA	NA	NA	733a	puerto alegre	NA	P1
0	Mazan	Female	15 to 40	Secondary or higher	outdoors	Yes	No diagnosis	0	Negative	Negative	Closed	Puerto Alegre	No	NA	NA	NA	NA	NA	NA	NA	502a	puerto alegre	NA	P1
0	Mazan	Male	< 15	None or primary	indoors	No	No diagnosis	0	Negative	Negative	Closed	Puerto Alegre	No	NA	NA	NA	NA	NA	NA	NA	161a	puerto alegre	NA	P1
0	Mazan	Female	< 15	None or primary	indoors	No	No diagnosis	0	Negative	Negative	Closed	Puerto Alegre	No	NA	NA	NA	NA	NA	NA	NA	145a	puerto alegre	NA	P1
0	Mazan	Male	< 15	None or primary	indoors	No	No diagnosis	0	Negative	Negative	Closed	Puerto Alegre	No	NA	NA	NA	NA	NA	NA	NA	336a	puerto alegre	NA	P1
0	Mazan	Male	40 to 60	None or primary	outdoors	No	No diagnosis	0	Negative	Negative	Closed	Puerto Alegre	No	NA	NA	NA	NA	NA	NA	NA	137a	puerto alegre	NA	P1
0	Mazan	Male	40 to 60	None or primary	outdoors	No	No diagnosis	0	Negative	Negative	Closed	Puerto Alegre	Yes	More than one	Health seeking	NA	NA	Hours	1	Mazan town	111a	puerto alegre	No	P1
0	Mazan	Female	40 to 60	None or primary	indoors	No	No diagnosis	0	Negative	Negative	Closed	Puerto Alegre	Yes	More than one	Health seeking	NA	NA	Hours	1	Mazan town	597a	puerto alegre	No	P1
0	Mazan	Female	15 to 40	None or primary	outdoors	No	No diagnosis	0	Negative	Negative	Closed	Puerto Alegre	Yes	More than one	Family matters	NA	NA	Hours	3	Mazan town	947a	puerto alegre	No	P1
0	Mazan	Male	15 to 40	Secondary or higher	outdoors	No	No diagnosis	0	Negative	Negative	Closed	Puerto Alegre	Yes	One	Family matters	NA	NA	Hours	3	Mazan town	944a	puerto alegre	No	P1
0	Mazan	Female	< 15	None or primary	indoors	No	No diagnosis	0	Negative	Negative	Closed	Puerto Alegre	No	NA	NA	NA	NA	NA	NA	NA	670a	puerto alegre	NA	P1
0	Mazan	Male	< 15	None or primary	indoors	No	No diagnosis	0	Negative	Negative	Closed	Puerto Alegre	Yes	One	Health seeking	NA	NA	Hours	1	Mazan town	509a	puerto alegre	No	P1
0	Mazan	Male	< 15	None or primary	indoors	No	No diagnosis	0	Negative	Negative	Closed	Puerto Alegre	Yes	One	Health seeking	NA	NA	Hours	1	Mazan town	526a	puerto alegre	No	P1
0	Mazan	Male	< 15	None or primary	indoors	No	No diagnosis	0	Negative	Negative	Closed	Puerto Alegre	No	NA	NA	NA	NA	NA	NA	NA	479a	puerto alegre	NA	P1
1	Mazan	Female	40 to 60	None or primary	outdoors	No	No diagnosis	0	Negative	P. vivax	Closed	Puerto Alegre	No	NA	NA	NA	NA	NA	NA	NA	1074a	puerto alegre	NA	P1
0	Mazan	Female	60 or older	None or primary	outdoors	No	No diagnosis	0	Negative	Negative	Closed	Puerto Alegre	No	NA	NA	NA	NA	NA	NA	NA	255a	puerto alegre	NA	P1
0	Mazan	Female	< 15	Secondary or higher	indoors	No	No diagnosis	0	Negative	Negative	Closed	Puerto Alegre	Yes	One	Economic reasons	NA	NA	Hours	1	Mazan town	718a	puerto alegre	No	P1
0	Mazan	Female	< 15	None or primary	indoors	No	No diagnosis	0	Negative	Negative	Closed	Puerto Alegre	Yes	One	Economic reasons	NA	NA	Hours	1	Mazan town	753a	puerto alegre	No	P1
0	Mazan	Female	< 15	None or primary	indoors	No	No diagnosis	0	Negative	Negative	Closed	Puerto Alegre	No	NA	NA	NA	NA	NA	NA	NA	165a	puerto alegre	NA	P1
0	Mazan	Male	< 15	None or primary	indoors	No	No diagnosis	0	Negative	Negative	Closed	Puerto Alegre	No	NA	NA	NA	NA	NA	NA	NA	1140a	puerto alegre	NA	P1
0	Mazan	Male	< 15	None or primary	indoors	No	No diagnosis	0	Negative	Negative	Closed	Puerto Alegre	No	NA	NA	NA	NA	NA	NA	NA	528a	puerto alegre	NA	P1
0	Mazan	Female	15 to 40	None or primary	outdoors	No	No diagnosis	0	Negative	Negative	Closed	Puerto Alegre	Yes	One	Health seeking	NA	NA	Hours	8	Mazan town	652a	puerto alegre	No	P1
0	Mazan	Female	< 15	None or primary	indoors	No	No diagnosis	0	Negative	Negative	Closed	Puerto Alegre	No	NA	NA	NA	NA	NA	NA	NA	201a	puerto alegre	NA	P1
0	Mazan	Male	< 15	None or primary	indoors	No	No diagnosis	0	Negative	Negative	Closed	Puerto Alegre	No	NA	NA	NA	NA	NA	NA	NA	898a	puerto alegre	NA	P1
0	Mazan	Male	< 15	None or primary	indoors	No	No diagnosis	0	Negative	Negative	Closed	Puerto Alegre	No	NA	NA	NA	NA	NA	NA	NA	159a	puerto alegre	NA	P1
0	Mazan	Female	< 15	None or primary	indoors	No	No diagnosis	0	Negative	Negative	Closed	Puerto Alegre	No	NA	NA	NA	NA	NA	NA	NA	362a	puerto alegre	NA	P1
0	Mazan	Female	< 15	None or primary	indoors	No	No diagnosis	0	Negative	Negative	Closed	Puerto Alegre	Yes	One	Health seeking	NA	NA	Hours	8	Mazan town	147a	puerto alegre	No	P1
0	Mazan	Female	60 or older	None or primary	outdoors	No	No diagnosis	0	Negative	Negative	Closed	Puerto Alegre	Yes	More than one	Personal reasons	NA	tramites de documentos	Hours	3	Mazan town	1003a	puerto alegre	No	P1
0	Mazan	Female	60 or older	None or primary	outdoors	No	No diagnosis	0	Negative	Negative	Closed	Puerto Alegre	No	NA	NA	NA	NA	NA	NA	NA	10a	puerto alegre	NA	P1
0	Mazan	Male	60 or older	None or primary	outdoors	Yes	No diagnosis	0	Negative	Negative	Closed	Puerto Alegre	Yes	More than one	Economic reasons	NA	NA	Hours	2	Mazan town	1073a	puerto alegre	No	P1
0	Mazan	Female	15 to 40	None or primary	outdoors	Yes	No diagnosis	0	Negative	Negative	Closed	Puerto Alegre	Yes	One	Recreation	NA	aniversario	Hours	10	Others	312a	puerto alegre	No	P1
0	Mazan	Male	40 to 60	None or primary	outdoors	No	No diagnosis	0	Negative	Negative	Closed	Puerto Alegre	Yes	One	Recreation	NA	aniversario	Hours	10	Others	272a	puerto alegre	No	P1
0	Mazan	Female	40 to 60	None or primary	indoors	Yes	No diagnosis	0	Negative	Negative	Closed	Puerto Alegre	Yes	More than one	Economic reasons	NA	NA	Hours	1	Mazan town	788a	puerto alegre	No	P1
0	Mazan	Male	40 to 60	None or primary	outdoors	No	No diagnosis	0	Negative	Negative	Closed	Puerto Alegre	Yes	More than one	Economic reasons	NA	NA	Hours	2	Mazan town	121a	puerto alegre	No	P1
0	Mazan	Female	< 15	None or primary	indoors	No	No diagnosis	0	Negative	Negative	Closed	Puerto Alegre	Yes	One	Health seeking	NA	NA	Hours	4	Mazan town	1166a	puerto alegre	No	P1
0	Mazan	Female	< 15	None or primary	indoors	No	No diagnosis	0	Negative	Negative	Closed	Puerto Alegre	Yes	One	Health seeking	NA	NA	Hours	4	Mazan town	863a	puerto alegre	No	P1
0	Mazan	Male	40 to 60	None or primary	outdoors	No	No diagnosis	0	Negative	Negative	Closed	Puerto Alegre	Yes	More than one	Economic reasons	NA	NA	Hours	3	Mazan town	371a	puerto alegre	No	P1
0	Mazan	Female	40 to 60	None or primary	outdoors	No	No diagnosis	0	Negative	Negative	Closed	Puerto Alegre	Yes	More than one	Economic reasons	NA	NA	Hours	3	Mazan town	966a	puerto alegre	No	P1
0	Mazan	Male	15 to 40	Secondary or higher	outdoors	No	No diagnosis	0	Negative	Negative	Closed	Puerto Alegre	Yes	One	Family matters	NA	NA	Hours	4	Mazan town	546a	puerto alegre	No	P1
0	Mazan	Female	< 15	None or primary	indoors	No	No diagnosis	0	Negative	Negative	Closed	Puerto Alegre	No	NA	NA	NA	NA	NA	NA	NA	705a	puerto alegre	NA	P1
0	Mazan	Male	< 15	None or primary	indoors	No	No diagnosis	0	Negative	Negative	Closed	Puerto Alegre	No	NA	NA	NA	NA	NA	NA	NA	249a	puerto alegre	NA	P1
0	Mazan	Male	40 to 60	None or primary	outdoors	No	No diagnosis	0	Negative	Negative	Closed	Puerto Alegre	Yes	More than one	Recreation	NA	aniversario	Hours	12	Others	47a	puerto alegre	Yes	P1
0	Mazan	Female	< 15	None or primary	indoors	No	No diagnosis	0	Negative	Negative	Closed	Puerto Alegre	No	NA	NA	NA	NA	NA	NA	NA	575a	puerto alegre	NA	P1
0	Mazan	Female	60 or older	None or primary	outdoors	No	No diagnosis	0	Negative	Negative	Closed	Puerto Alegre	Yes	More than one	Economic reasons	NA	NA	Hours	3	Mazan town	909a	puerto alegre	No	P1
0	Mazan	Female	15 to 40	Secondary or higher	outdoors	No	No diagnosis	0	Negative	Negative	Closed	Puerto Alegre	Yes	More than one	Economic reasons	NA	NA	Hours	3	Mazan town	1040a	puerto alegre	No	P1
0	Mazan	Female	< 15	None or primary	indoors	No	No diagnosis	0	Negative	Negative	Closed	Puerto Alegre	No	NA	NA	NA	NA	NA	NA	NA	1026a	puerto alegre	NA	P1
0	Mazan	Female	40 to 60	None or primary	outdoors	No	No diagnosis	0	Negative	Negative	Opened	Puerto Alegre	Yes	More than one	Economic reasons	NA	NA	Hours	3	Mazan town	1051a	puerto alegre	No	P1
0	Mazan	Male	40 to 60	Secondary or higher	outdoors	No	No diagnosis	0	Negative	Negative	Closed	Puerto Alegre	Yes	More than one	Economic reasons	NA	NA	Hours	2	Mazan town	217a	puerto alegre	No	P1
0	Mazan	Male	60 or older	None or primary	outdoors	No	No diagnosis	0	Negative	Negative	Opened	Puerto Alegre	Yes	More than one	Economic reasons	NA	NA	Hours	2	Mazan town	108a	puerto alegre	No	P1
0	Mazan	Female	40 to 60	None or primary	outdoors	No	No diagnosis	0	Negative	Negative	Closed	Puerto Alegre	Yes	More than one	Economic reasons	NA	NA	Hours	2	Mazan town	462a	puerto alegre	No	P1
0	Mazan	Male	40 to 60	None or primary	outdoors	No	No diagnosis	0	Negative	Negative	Closed	Puerto Alegre	Yes	More than one	Economic reasons	NA	NA	Hours	2	Mazan town	328a	puerto alegre	No	P1
0	Mazan	Female	< 15	Secondary or higher	indoors	No	No diagnosis	0	Negative	Negative	Closed	Puerto Alegre	Yes	More than one	Personal reasons	NA	NA	Hours	7	Mazan town	865a	puerto alegre	No	P1
0	Mazan	Male	< 15	None or primary	indoors	No	No diagnosis	0	Negative	Negative	Closed	Puerto Alegre	No	NA	NA	NA	NA	NA	NA	NA	537a	puerto alegre	NA	P1
0	Mazan	Female	15 to 40	None or primary	outdoors	No	No diagnosis	0	Negative	Negative	Closed	Puerto Alegre	No	NA	NA	NA	NA	NA	NA	NA	786a	puerto alegre	NA	P1
0	Mazan	Male	15 to 40	None or primary	outdoors	No	No diagnosis	0	Negative	Negative	Opened	Puerto Alegre	No	NA	NA	NA	NA	NA	NA	NA	1077a	puerto alegre	NA	P1
0	Mazan	Female	40 to 60	None or primary	outdoors	Yes	No diagnosis	0	Negative	Negative	Opened	Puerto Alegre	No	NA	NA	NA	NA	NA	NA	NA	229a	puerto alegre	NA	P1
0	Mazan	Female	15 to 40	None or primary	outdoors	No	No diagnosis	0	Negative	Negative	Closed	Puerto Alegre	No	NA	NA	NA	NA	NA	NA	NA	927a	puerto alegre	NA	P1
0	Mazan	Male	< 15	None or primary	indoors	No	No diagnosis	0	Negative	Negative	Closed	Puerto Alegre	No	NA	NA	NA	NA	NA	NA	NA	282a	puerto alegre	NA	P1
0	Mazan	Male	< 15	None or primary	indoors	No	No diagnosis	0	Negative	Negative	Closed	Puerto Alegre	No	NA	NA	NA	NA	NA	NA	NA	224a	puerto alegre	NA	P1
0	Mazan	Female	< 15	None or primary	indoors	No	No diagnosis	0	Negative	Negative	Closed	Puerto Alegre	No	NA	NA	NA	NA	NA	NA	NA	641a	puerto alegre	NA	P1
0	Mazan	Male	< 15	None or primary	indoors	No	No diagnosis	0	Negative	Negative	Closed	Puerto Alegre	No	NA	NA	NA	NA	NA	NA	NA	972a	puerto alegre	NA	P1
0	Mazan	Female	15 to 40	Secondary or higher	outdoors	Yes	No diagnosis	0	Negative	Negative	Closed	Puerto Alegre	Yes	One	Health seeking	NA	NA	Days	NA	Iquitos city	428a	puerto alegre	Yes	P1
0	Mazan	Male	< 15	None or primary	indoors	No	No diagnosis	0	Negative	Negative	Closed	Puerto Alegre	No	NA	NA	NA	NA	NA	NA	NA	651a	puerto alegre	NA	P1
0	Mazan	Female	< 15	None or primary	indoors	No	No diagnosis	0	Negative	Negative	Closed	Puerto Alegre	No	NA	NA	NA	NA	NA	NA	NA	437a	puerto alegre	NA	P1
0	Mazan	Female	60 or older	None or primary	indoors	Yes	No diagnosis	0	Negative	Negative	Closed	Puerto Alegre	Yes	More than one	Economic reasons	NA	NA	Hours	2	Mazan town	785a	puerto alegre	No	P1
0	Mazan	Male	60 or older	None or primary	outdoors	No	No diagnosis	0	Negative	Negative	Closed	Puerto Alegre	Yes	More than one	Economic reasons	NA	NA	Hours	2	Mazan town	619a	puerto alegre	No	P1
0	Mazan	Male	< 15	None or primary	indoors	No	No diagnosis	0	Negative	Negative	Closed	Puerto Alegre	No	NA	NA	NA	NA	NA	NA	NA	270a	puerto alegre	NA	P1
0	Mazan	Female	60 or older	None or primary	outdoors	No	No diagnosis	0	Negative	Negative	Closed	Puerto Alegre	No	NA	NA	NA	NA	NA	NA	NA	991a	puerto alegre	NA	P1
0	Mazan	Male	40 to 60	None or primary	outdoors	No	No diagnosis	0	Negative	Negative	Closed	Puerto Alegre	No	NA	NA	NA	NA	NA	NA	NA	238a	puerto alegre	NA	P1
[truncated: 2,991 more rows]
